# Supplementary material for: Expression of the checkpoint kinase BUB1 is a predictor of response to cancer therapies
Source: Sci Rep. 2024 Feb 23;14:4461. doi: 10.1038/s41598-024-55080-y (PMC10891059; doi:10.1038/s41598-024-55080-y)
Supplement: Supplementary file 2 — Supplementary Information 2. [file 41598_2024_55080_MOESM2_ESM.xlsx]

## Sheet: Supplementary File 1
Organ	Adrenal gland		Bladder		Brain				Breast		Colon				Esophagus		Head and Neck region		Kidney						Liver		Lung				Ovary		Pancreas		Prostate		Skin		Stomach		Testis		Thyroid		Uterus
TCGA cancer abbreviation	Adrenocortical carcinoma ACC		Bladder Urothelial Carcinoma BLCA		Glioblastoma Multiforme GBM		Brain Lower Grade Glioma LGG		Breast invasive carcinoma BRCA		Colon adenocarcinoma COAD		Rectum adenocarcinoma READ		Esophageal carcinoma ESCA		Head and Neck squamous cell carcinoma HNSC		Kidney Chromophobe KICH		Kidney renal clear cell carcinoma KIRC		Kidney renal papillary cell carcinoma KIRP		Liver hepatocellular carcinoma LIHC		Lung adenocarcinoma LUAD		Lung squamous cell carcinoma LUSC		Ovarian serous cystadeno-carcinoma OV		Pancreatic adenocarcinoma PAAD		Prostate adenocarcinoma PRAD		Skin Cutaneous Melanoma SKCM		Stomach adenocarcinoma STAD		Testicular Germ Cell Tumors TGCT		Thyroid carcinoma THCA		Cervical squamous cell carcinoma and endocervical adenocarcinoma CESC		Uterine Carcinosarcoma UCS		Uterine Corpus Endometrial Carcinoma UCEC
Normal	128		9		1092				179		308				653		55		28						110		288				88		167		100		556		174		165		279		88
Tumour	77		407		153		509		1092		288		92		181		518		66		530		288		369		513		498		419		178		495		102		414		148		504		304		180		57
BUB1 exp	High	Low	High	Low	High	Low	High	Low	High	Low	High	Low	High	Low	High	Low	High	Low	High	Low	High	Low	High	Low	High	Low	High	Low	High	Low	High	Low	High	Low	High	Low	High	Low	High	Low	High	Low	High	Low	High	Low	High	Low	High
Drugs
Altretamine																															4	8
Bevacizumab					22	5	7	6			5	12															6	7			7	8
Capecitabine									9	25	12	12	6	4	13	9																	8	6
Carboplatin			15	8	5	5	5	8	22	33							106	62									52	46	37	27	273	249													16	10
Carmustine							10	10
Cetuximab																	43	21
Cisplatin			45	37											8	9	74	65									59	46			83	55							31	35					118	86
Cyclophosphamide									311	242																					14	12
Docetaxel									118	101							23	11									14	4	15	19	52	43
Doxorubicin									236	167																					65	67
Epirubicin									26	17																													18	22
Erlotinib																											3	9
Etoposide							6	8																			10	6	8	7	11	5							10	11
Fluorouracil									61	51	58	70	19	27	7	4																	18	27					84	56
Gemcitabine									8	6																	25	7	24	15	63	71	65	54
Irinotecan					23	8	19	13			8	19																					6	8
Leucovorin									7	26																													11	10
Lomustine							23	31
Methotrexate			8	4					13	23
Oxaliplatin											31	50	10	15																			12	12					12	15
Paclitaxel			8	3					166	115							93	56									41	16	15	12	267	247													19	6
Pemetrexed																											37	38	4	3
Procarbazine							13	14
Sorafenib																									13	9
Temozolomide					218	33	212	229
Topoteecan																															62	50
Trastuzumab									17	16
Vincristine							7	11
Vinorelbine									5	7																	15	13	28	18	10	10
[truncated: 1 more columns]
