# Supplementary material for: Expression of the checkpoint kinase BUB1 is a predictor of response to cancer therapies
Source: Sci Rep. 2024 Feb 23;14:4461. doi: 10.1038/s41598-024-55080-y (PMC10891059; doi:10.1038/s41598-024-55080-y)
Supplement: Supplementary file 3 — Supplementary Information 3. [file 41598_2024_55080_MOESM3_ESM.xlsx]

## Sheet: GSEA - HS library
site	gene_set	drug	SIZE	ES	NES	NOM.p.val	FDR.q.val	FWER.p.val	RANK.AT.MAX	LEADING.EDGE	NES_sign	p.signif
TGCT	GPL201GSE48441	ARSENIC TRIOXIDE	3801	-0.24	-1.26	0	0.113	0.936	6684	tags=19%, list=16%, signal=21%	-1.26	****
KIRP	GPL201GSE48441	ARSENIC TRIOXIDE	3801	0.4	1.38	0	0.032	0.871	15728	tags=51%, list=38%, signal=76%	1.38	****
PAAD	GPL201GSE48441	ARSENIC TRIOXIDE	3801	0.34	1.51	0	0.007	0.488	12233	tags=43%, list=30%, signal=55%	1.51	****
CESC	GPL201GSE48441	ARSENIC TRIOXIDE	3801	0.35	1.16	0	0.171	1	15881	tags=49%, list=39%, signal=72%	1.16	****
ACC	GPL201GSE48441	ARSENIC TRIOXIDE	3801	0.3	1.09	0.017	0.323	1	14195	tags=42%, list=35%, signal=58%	1.09	**
BLCA	GPL201GSE48441	ARSENIC TRIOXIDE	3801	0.32	1.06	0.053	0.542	1	15349	tags=42%, list=37%, signal=61%	1.06	*
BRCA	GPL96GDS2777	BEXAROTENE	1637	0.37	1.45	0	0.023	0.733	16455	tags=51%, list=40%, signal=82%	1.45	****
LUSC	GPL96GDS2777	BEXAROTENE	1637	0.37	1.38	0	0.041	0.912	17424	tags=55%, list=43%, signal=92%	1.38	****
LUAD	GPL96GDS2777	BEXAROTENE	1637	0.37	1.52	0	0.011	0.456	17059	tags=53%, list=42%, signal=87%	1.52	****
KIRP	GPL96GDS2777	BEXAROTENE	1637	0.42	1.43	0	0.023	0.72	15779	tags=52%, list=39%, signal=82%	1.43	****
KIRC	GPL96GDS2777	BEXAROTENE	1637	0.35	1.26	0	0.149	1	19688	tags=58%, list=48%, signal=108%	1.26	****
KICH	GPL96GDS2777	BEXAROTENE	1637	0.36	1.13	0	0.26	1	22575	tags=69%, list=55%, signal=149%	1.13	****
READ	GPL96GDS2777	BEXAROTENE	1637	0.41	1.89	0	0	0.005	17016	tags=65%, list=42%, signal=106%	1.89	****
PAAD	GPL96GDS2777	BEXAROTENE	1637	0.49	2.17	0	0	0	16095	tags=66%, list=39%, signal=104%	2.17	****
CESC	GPL96GDS2777	BEXAROTENE	1637	0.43	1.45	0	0.021	0.498	16850	tags=60%, list=41%, signal=98%	1.45	****
BLCA	GPL96GDS2777	BEXAROTENE	1637	0.37	1.23	0	0.18	1	18300	tags=55%, list=45%, signal=96%	1.23	****
ACC	GPL96GDS2777	BEXAROTENE	1637	0.43	1.57	0	0.007	0.251	14825	tags=53%, list=36%, signal=79%	1.57	****
LGG	GPL96GDS2777	BEXAROTENE	1637	0.31	1.22	0.002	0.211	1	16901	tags=45%, list=41%, signal=74%	1.22	**
PRAD	GPL96GDS2777	BEXAROTENE	1637	0.29	1.21	0.002	0.178	1	18338	tags=54%, list=45%, signal=93%	1.21	**
GBM	GPL96GDS2777	BEXAROTENE	1637	0.28	1.15	0.018	0.34	1	19551	tags=55%, list=48%, signal=101%	1.15	**
LUSC	GPL10558GDS4089	BORTEZOMIB	185	0.44	1.56	0	0.009	0.265	16181	tags=62%, list=40%, signal=101%	1.56	****
STAD	GPL10558GDS4089	BORTEZOMIB	185	-0.223025	-1.18195	0	0.05735	0.236	25498	tags=95%, list=62%, signal=250%	-1.18195	****
KIRP	GPL10558GDS4089	BORTEZOMIB	185	0.49	1.62	0	0.006	0.101	15528	tags=64%, list=38%, signal=102%	1.62	****
READ	GPL10558GDS4089	BORTEZOMIB	185	0.41	1.61	0	0.003	0.17	15019	tags=63%, list=37%, signal=99%	1.61	****
PAAD	GPL10558GDS4089	BORTEZOMIB	185	0.4	1.56	0	0.005	0.335	16023	tags=66%, list=39%, signal=109%	1.56	****
TGCT	GPL10558GDS4089	BORTEZOMIB	185	0.37	1.51	0.001	0.03	0.5	12938	tags=51%, list=32%, signal=74%	1.51	***
KIRC	GPL10558GDS4089	BORTEZOMIB	185	0.43	1.43	0.002	0.044	0.788	13111	tags=46%, list=32%, signal=68%	1.43	**
CESC	GPL10558GDS4089	BORTEZOMIB	185	0.42	1.36	0.002	0.036	0.868	16415	tags=59%, list=40%, signal=98%	1.36	**
LUAD	GPL10558GDS4089	BORTEZOMIB	185	0.4	1.46	0.004	0.021	0.722	13045	tags=49%, list=32%, signal=71%	1.46	**
BRCA	GPL10558GDS4089	BORTEZOMIB	185	0.4	1.43	0.009	0.027	0.816	13362	tags=50%, list=33%, signal=74%	1.43	**
BLCA	GPL10558GDS4089	BORTEZOMIB	185	0.42	1.33	0.012	0.086	0.955	12061	tags=42%, list=29%, signal=60%	1.33	**
ACC	GPL10558GDS4089	BORTEZOMIB	185	0.37	1.27	0.05	0.092	1	19713	tags=72%, list=48%, signal=139%	1.27	*
BRCA	GPL570GSE13525	CARBOPLATIN	177	0.6	2.16	0	0	0	6450	tags=36%, list=16%, signal=42%	2.16	****
OV	GPL570GSE13525	CARBOPLATIN	177	0.51	1.54	0	0.014	0.128	12763	tags=53%, list=31%, signal=76%	1.54	****
LUSC	GPL570GSE13525	CARBOPLATIN	177	0.57	2.03	0	0	0	4585	tags=32%, list=11%, signal=36%	2.03	****
LUAD	GPL570GSE13525	CARBOPLATIN	177	0.65	2.39	0	0	0	3715	tags=30%, list=9%, signal=33%	2.39	****
LGG	GPL570GSE13525	CARBOPLATIN	177	0.62	2.25	0	0	0	5187	tags=34%, list=13%, signal=39%	2.25	****
HNSC	GPL570GSE13525	CARBOPLATIN	177	0.51	1.57	0	0.021	0.089	10455	tags=46%, list=26%, signal=61%	1.57	****
GBM	GPL570GSE13525	CARBOPLATIN	177	0.53	1.96	0	0	0.002	3851	tags=26%, list=9%, signal=29%	1.96	****
UCEC	GPL570GSE13525	CARBOPLATIN	177	0.51	1.67	0	0.003	0.027	8504	tags=39%, list=21%, signal=49%	1.67	****
PRAD	GPL570GSE13525	CARBOPLATIN	177	0.62	2.27	0	0	0	6934	tags=36%, list=17%, signal=43%	2.27	****
KIRP	GPL570GSE13525	CARBOPLATIN	177	0.61	1.98	0	0	0	4636	tags=31%, list=11%, signal=35%	1.98	****
KIRC	GPL570GSE13525	CARBOPLATIN	177	0.61	2.04	0	0	0	5812	tags=34%, list=14%, signal=39%	2.04	****
KICH	GPL570GSE13525	CARBOPLATIN	177	0.55	1.65	0	0.001	0.014	5995	tags=31%, list=15%, signal=36%	1.65	****
READ	GPL570GSE13525	CARBOPLATIN	177	0.58	2.3	0	0	0	4963	tags=34%, list=12%, signal=38%	2.3	****
PAAD	GPL570GSE13525	CARBOPLATIN	177	0.63	2.45	0	0	0	6398	tags=41%, list=16%, signal=49%	2.45	****
LIHC	GPL570GSE13525	CARBOPLATIN	177	0.59	1.71	0	0.001	0.007	4364	tags=33%, list=11%, signal=37%	1.71	****
CESC	GPL570GSE13525	CARBOPLATIN	177	0.52	1.67	0	0.006	0.031	14638	tags=64%, list=36%, signal=100%	1.67	****
BLCA	GPL570GSE13525	CARBOPLATIN	177	0.59	1.86	0	0	0.003	8092	tags=42%, list=20%, signal=52%	1.86	****
ACC	GPL570GSE13525	CARBOPLATIN	177	0.62	2.14	0	0	0	4465	tags=36%, list=11%, signal=40%	2.14	****
COAD	GPL570GSE13525	CARBOPLATIN	177	0.5	1.73	0	0.002	0.017	8491	tags=37%, list=21%, signal=47%	1.73	****
ESCA	GPL570GSE13525	CARBOPLATIN	177	0.37	1.21	0.041	0.985	1	18549	tags=48%, list=45%, signal=87%	1.21	*
BRCA	GPL8300GSE11237	CELECOXIB	304	-0.360568	-1.76977	0	0.0104618	0.025	4824	tags=26%, list=12%, signal=29%	-1.76977	****
LUSC	GPL8300GDS3384	CELECOXIB	86	-0.468586	-2.17816	0	0	0	7050	tags=56%, list=17%, signal=67%	-2.17816	****
LUSC	GPL8300GSE11237	CELECOXIB	304	-0.334737	-1.64771	0	0.0186256	0.054	4468	tags=24%, list=11%, signal=27%	-1.64771	****
LUAD	GPL8300GSE11237	CELECOXIB	304	-0.376907	-1.79689	0	0.00328214	0.014	4117	tags=23%, list=10%, signal=26%	-1.79689	****
LGG	GPL8300GSE11237	CELECOXIB	304	-0.263146	-1.25133	0	0.212417	0.751	7253	tags=31%, list=18%, signal=38%	-1.25133	****
GBM	GPL8300GDS3384	CELECOXIB	86	-0.624598	-2.72755	0	0	0	5684	tags=58%, list=14%, signal=67%	-2.72755	****
GBM	GPL8300GSE11237	CELECOXIB	304	-0.297809	-1.5347	0	0.0291812	0.169	7885	tags=31%, list=19%, signal=38%	-1.5347	****
UCS	GPL8300GDS3384	CELECOXIB	86	-0.482359	-2.10297	0	0	0	6454	tags=47%, list=16%, signal=55%	-2.10297	****
UCS	GPL8300GSE11237	CELECOXIB	304	-0.404131	-2.04301	0	0	0	8111	tags=38%, list=20%, signal=47%	-2.04301	****
UCEC	GPL8300GDS3384	CELECOXIB	86	-0.381375	-1.81875	0	0.00335641	0.008	2654	tags=33%, list=6%, signal=35%	-1.81875	****
STAD	GPL8300GDS3384	CELECOXIB	86	-0.375489	-2.04369	0	0.000116	0.001	3358	tags=30%, list=8%, signal=33%	-2.04369	****
TGCT	GPL8300GSE11237	CELECOXIB	304	-0.51	-2.4	0	0	0	6944	tags=39%, list=17%, signal=47%	-2.4	****
TGCT	GPL8300GDS3384	CELECOXIB	86	-0.46	-1.84	0	0.001	0.007	5378	tags=36%, list=13%, signal=41%	-1.84	****
PRAD	GPL8300GSE11237	CELECOXIB	304	-0.355935	-1.6068	0	0.0243714	0.119	4378	tags=21%, list=11%, signal=23%	-1.6068	****
KIRC	GPL8300GDS3384	CELECOXIB	86	0.56	1.76	0	0.001	0.007	8378	tags=55%, list=20%, signal=69%	1.76	****
PAAD	GPL8300GDS3384	CELECOXIB	86	0.53	1.86	0	0	0.006	6477	tags=42%, list=16%, signal=50%	1.86	****
ESCA	GPL8300GDS3384	CELECOXIB	86	-0.482169	-2.94703	0	0	0	3007	tags=41%, list=7%, signal=44%	-2.94703	****
CESC	GPL8300GDS3384	CELECOXIB	86	-0.465663	-2.21936	0	0.00802334	0.003	5681	tags=44%, list=14%, signal=51%	-2.21936	****
COAD	GPL8300GSE11237	CELECOXIB	304	-0.413194	-2.33161	0	0	0	8746	tags=41%, list=21%, signal=51%	-2.33161	****
PAAD	GPL8300GSE11237	CELECOXIB	304	0.38	1.53	0.001	0.006	0.409	9566	tags=39%, list=23%, signal=50%	1.53	***
KICH	GPL8300GDS3384	CELECOXIB	86	0.5	1.43	0.004	0.029	0.459	9631	tags=45%, list=24%, signal=59%	1.43	**
COAD	GPL8300GDS3384	CELECOXIB	86	-0.358386	-1.58886	0.0175439	0.0128538	0.076	3637	tags=26%, list=9%, signal=28%	-1.58886	**
BRCA	GPL570GDS2970	CHLORAMBUCIL	269	0.42	1.59	0	0.007	0.226	20500	tags=72%, list=50%, signal=144%	1.59	****
LUSC	GPL570GDS2970	CHLORAMBUCIL	269	0.41	1.48	0	0.019	0.569	21163	tags=78%, list=52%, signal=161%	1.48	****
LUAD	GPL570GDS2970	CHLORAMBUCIL	269	0.47	1.79	0	0.001	0.015	15131	tags=53%, list=37%, signal=84%	1.79	****
TGCT	GPL570GDS2970	CHLORAMBUCIL	269	0.38	1.58	0	0.02	0.273	18683	tags=68%, list=46%, signal=125%	1.58	****
READ	GPL570GDS2970	CHLORAMBUCIL	269	0.48	1.98	0	0	0.001	17263	tags=77%, list=42%, signal=132%	1.98	****
PAAD	GPL570GDS2970	CHLORAMBUCIL	269	0.51	2.03	0	0	0	14784	tags=67%, list=36%, signal=105%	2.03	****
ACC	GPL570GDS2970	CHLORAMBUCIL	269	0.43	1.52	0	0.011	0.396	18868	tags=73%, list=46%, signal=135%	1.52	****
KIRP	GPL570GDS2970	CHLORAMBUCIL	269	0.41	1.37	0.002	0.034	0.897	16962	tags=55%, list=41%, signal=94%	1.37	**
BLCA	GPL570GDS2970	CHLORAMBUCIL	269	0.39	1.24	0.014	0.177	1	18283	tags=55%, list=45%, signal=99%	1.24	**
COAD	GPL570GDS2970	CHLORAMBUCIL	269	0.36	1.28	0.014	0.179	0.997	22280	tags=78%, list=54%, signal=169%	1.28	**
KIRC	GPL570GDS2970	CHLORAMBUCIL	269	0.37	1.27	0.018	0.138	1	22479	tags=73%, list=55%, signal=161%	1.27	**
KICH	GPL570GDS2970	CHLORAMBUCIL	269	0.39	1.19	0.039	0.198	1	23183	tags=78%, list=57%, signal=179%	1.19	*
BRCA	GPL201GSE6410	CISPLATIN	81	0.57	1.91	0	0	0.005	1566	tags=22%, list=4%, signal=23%	1.91	****
LUSC	GPL201GSE6410	CISPLATIN	81	0.49	1.59	0	0.007	0.171	3982	tags=28%, list=10%, signal=31%	1.59	****
LUSC	GPL570GDS3910	CISPLATIN	1311	0.34	1.25	0	0.123	1	19698	tags=60%, list=48%, signal=111%	1.25	****
LUAD	GPL201GSE6410	CISPLATIN	81	0.62	2.08	0	0	0	1176	tags=21%, list=3%, signal=22%	2.08	****
LUAD	GPL6883GSE47980	CISPLATIN	222	0.41	1.55	0	0.01	0.382	17146	tags=54%, list=42%, signal=92%	1.55	****
LGG	GPL201GSE6410	CISPLATIN	81	0.64	2.14	0	0	0	4870	tags=30%, list=12%, signal=34%	2.14	****
GBM	GPL201GSE6410	CISPLATIN	81	0.51	1.75	0	0.002	0.035	2562	tags=20%, list=6%, signal=21%	1.75	****
UCEC	GPL201GDS3101	CISPLATIN	81	-0.21264	-1.08808	0	0.119814	0.278	5572	tags=40%, list=14%, signal=46%	-1.08808	****
PRAD	GPL201GSE6410	CISPLATIN	81	0.6	2.02	0	0	0	1568	tags=19%, list=4%, signal=19%	2.02	****
KIRP	GPL201GSE6410	CISPLATIN	81	0.59	1.86	0	0	0	2172	tags=26%, list=5%, signal=27%	1.86	****
KIRC	GPL201GSE6410	CISPLATIN	81	0.65	2.05	0	0	0	3499	tags=31%, list=9%, signal=34%	2.05	****
READ	GPL201GSE6410	CISPLATIN	81	0.61	2.17	0	0	0	8741	tags=57%, list=21%, signal=72%	2.17	****
READ	GPL6883GSE47980	CISPLATIN	222	0.42	1.68	0	0.001	0.066	16876	tags=59%, list=41%, signal=101%	1.68	****
READ	GPL570GDS3910	CISPLATIN	1311	0.34	1.57	0	0.005	0.244	16556	tags=55%, list=40%, signal=89%	1.57	****
PAAD	GPL201GSE6410	CISPLATIN	81	0.69	2.4	0	0	0	8522	tags=64%, list=21%, signal=81%	2.4	****
PAAD	GPL6883GSE47980	CISPLATIN	222	0.49	1.94	0	0	0	17343	tags=71%, list=42%, signal=123%	1.94	****
PAAD	GPL201GDS3101	CISPLATIN	81	0.54	1.9	0	0	0	8190	tags=32%, list=20%, signal=40%	1.9	****
PAAD	GPL96GSE15308	CISPLATIN	37	0.62	1.88	0	0	0	10348	tags=68%, list=25%, signal=90%	1.88	****
PAAD	GPL570GDS3910	CISPLATIN	1311	0.41	1.78	0	0	0.021	17354	tags=60%, list=42%, signal=101%	1.78	****
LIHC	GPL201GSE6410	CISPLATIN	81	0.51	1.44	0	0.031	0.34	4273	tags=25%, list=10%, signal=28%	1.44	****
BLCA	GPL201GSE6410	CISPLATIN	81	0.56	1.69	0	0.002	0.026	10544	tags=52%, list=26%, signal=70%	1.69	****
ACC	GPL201GSE6410	CISPLATIN	81	0.63	2.04	0	0	0	2329	tags=30%, list=6%, signal=31%	2.04	****
ACC	GPL6883GSE47980	CISPLATIN	222	0.46	1.58	0	0.007	0.219	17394	tags=67%, list=42%, signal=115%	1.58	****
ACC	GPL570GDS3910	CISPLATIN	1311	0.41	1.49	0	0.014	0.555	14835	tags=50%, list=36%, signal=76%	1.49	****
OV	GPL201GSE6410	CISPLATIN	81	0.49	1.43	0.001	0.042	0.448	3377	tags=22%, list=8%, signal=24%	1.43	***
CESC	GPL201GSE6410	CISPLATIN	81	0.49	1.5	0.002	0.018	0.315	16631	tags=72%, list=41%, signal=120%	1.5	**
CESC	GPL570GDS3910	CISPLATIN	1311	0.34	1.13	0.002	0.214	1	21018	tags=61%, list=51%, signal=122%	1.13	**
KICH	GPL201GSE6410	CISPLATIN	81	0.49	1.41	0.008	0.034	0.539	4697	tags=27%, list=11%, signal=31%	1.41	**
ACC	GPL201GDS3101	CISPLATIN	81	0.47	1.48	0.008	0.015	0.595	14370	tags=56%, list=35%, signal=85%	1.48	**
LGG	GPL96GSE15308	CISPLATIN	37	0.54	1.59	0.009	0.01	0.242	6223	tags=30%, list=15%, signal=35%	1.59	**
UCEC	GPL201GSE6410	CISPLATIN	81	0.43	1.36	0.019	0.108	0.842	14763	tags=48%, list=36%, signal=75%	1.36	**
KICH	GPL96GSE15308	CISPLATIN	37	0.53	1.41	0.025	0.033	0.553	13523	tags=57%, list=33%, signal=85%	1.41	*
KIRP	GPL96GSE15308	CISPLATIN	37	0.52	1.46	0.031	0.017	0.577	5314	tags=24%, list=13%, signal=28%	1.46	*
LUSC	GPL6883GSE47980	CISPLATIN	222	0.35	1.25	0.038	0.125	1	20341	tags=64%, list=50%, signal=126%	1.25	*
BRCA	GPL6883GSE47980	CISPLATIN	222	0.35	1.29	0.041	0.092	0.999	13868	tags=37%, list=34%, signal=56%	1.29	*
KIRC	GPL96GSE15308	CISPLATIN	37	0.49	1.39	0.053	0.059	0.916	12494	tags=54%, list=31%, signal=78%	1.39	*
COAD	GPL201GSE6410	CISPLATIN	81	0.42	1.35	0.053	0.137	0.96	5712	tags=25%, list=14%, signal=29%	1.35	*
LGG	GPL201GDS3101	CISPLATIN	81	0.4	1.33	0.059	0.102	0.987	19360	tags=54%, list=47%, signal=103%	1.33	*
STAD	GPL3386GDS1753	COLCHICINE	135	-0.423287	-2.03271	0	0.000115	0.001	3381	tags=25%, list=8%, signal=27%	-2.03271	****
TGCT	GPL3386GDS1753	COLCHICINE	135	-0.38	-1.61	0	0.01	0.139	9044	tags=38%, list=22%, signal=48%	-1.61	****
KIRP	GPL3386GDS1753	COLCHICINE	135	0.5	1.6	0	0.007	0.142	9288	tags=43%, list=23%, signal=55%	1.6	****
KICH	GPL3386GDS1753	COLCHICINE	135	0.49	1.43	0	0.03	0.454	13007	tags=51%, list=32%, signal=75%	1.43	****
PAAD	GPL3386GDS1753	COLCHICINE	135	0.45	1.68	0	0.001	0.094	12168	tags=55%, list=30%, signal=78%	1.68	****
COAD	GPL3386GDS1753	COLCHICINE	135	-0.370005	-1.86095	0	0.00189516	0.009	7236	tags=33%, list=18%, signal=40%	-1.86095	****
LUAD	GPL3386GDS1753	COLCHICINE	135	0.42	1.51	0.001	0.013	0.49	4682	tags=21%, list=11%, signal=23%	1.51	***
BLCA	GPL3386GDS1753	COLCHICINE	135	0.46	1.42	0.002	0.043	0.659	9790	tags=39%, list=24%, signal=51%	1.42	**
KIRC	GPL3386GDS1753	COLCHICINE	135	0.43	1.41	0.011	0.046	0.844	10556	tags=42%, list=26%, signal=57%	1.41	**
CESC	GPL3386GDS1753	COLCHICINE	135	0.41	1.29	0.022	0.062	0.989	13918	tags=44%, list=34%, signal=67%	1.29	*
UCS	GPL5104GSE27930	CYCLOPHOSPHAMIDE	240	-0.255699	-1.23457	0	0.168167	0.669	8979	tags=31%, list=22%, signal=40%	-1.23457	****
COAD	GPL5104GSE27930	CYCLOPHOSPHAMIDE	240	-0.462509	-2.28456	0	0	0	9537	tags=54%, list=23%, signal=70%	-2.28456	****
TGCT	GPL5104GSE27930	CYCLOPHOSPHAMIDE	240	-0.32	-1.45	0.004	0.033	0.495	9167	tags=29%, list=22%, signal=37%	-1.45	**
PAAD	GPL5104GSE27930	CYCLOPHOSPHAMIDE	240	0.33	1.32	0.016	0.04	0.984	11322	tags=37%, list=28%, signal=51%	1.32	**
KIRP	GPL5104GSE27930	CYCLOPHOSPHAMIDE	240	0.38	1.25	0.02	0.082	1	10715	tags=31%, list=26%, signal=42%	1.25	*
GBM	GPL5104GSE27930	CYCLOPHOSPHAMIDE	240	-0.244129	-1.21835	0.0576923	0.167945	0.776	8708	tags=31%, list=21%, signal=39%	-1.21835	*
TGCT	GPL570GSE15935	CYCLOSPORINE	532	-0.4	-1.95	0	0	0	6491	tags=25%, list=16%, signal=30%	-1.95	****
KIRP	GPL4133GSE25200	CYCLOSPORINE	239	0.44	1.44	0	0.021	0.668	12808	tags=42%, list=31%, signal=61%	1.44	****
KIRP	GPL570GSE15935	CYCLOSPORINE	532	0.42	1.41	0	0.025	0.802	15646	tags=51%, list=38%, signal=81%	1.41	****
KICH	GPL570GSE15935	CYCLOSPORINE	532	0.41	1.26	0	0.142	0.996	13363	tags=39%, list=33%, signal=58%	1.26	****
READ	GPL96GSE30952	CYCLOSPORINE	89	0.48	1.75	0	0.001	0.025	16251	tags=60%, list=40%, signal=99%	1.75	****
READ	GPL570GSE15935	CYCLOSPORINE	532	0.33	1.47	0	0.014	0.585	14846	tags=46%, list=36%, signal=71%	1.47	****
PAAD	GPL96GSE30952	CYCLOSPORINE	89	0.5	1.76	0	0	0.03	17159	tags=70%, list=42%, signal=120%	1.76	****
PAAD	GPL570GSE15935	CYCLOSPORINE	532	0.4	1.71	0	0.001	0.062	12221	tags=46%, list=30%, signal=64%	1.71	****
ACC	GPL570GSE15935	CYCLOSPORINE	532	0.37	1.31	0.001	0.064	0.994	9959	tags=31%, list=24%, signal=40%	1.31	***
CESC	GPL570GSE15935	CYCLOSPORINE	532	0.37	1.21	0.004	0.109	1	16636	tags=49%, list=41%, signal=82%	1.21	**
LUAD	GPL96GSE30952	CYCLOSPORINE	89	0.45	1.55	0.009	0.01	0.386	15047	tags=45%, list=37%, signal=71%	1.55	**
PRAD	GPL570GSE15935	CYCLOSPORINE	532	0.32	1.28	0.01	0.103	1	12384	tags=31%, list=30%, signal=44%	1.28	**
BRCA	GPL96GSE30952	CYCLOSPORINE	89	0.44	1.46	0.011	0.021	0.693	16301	tags=51%, list=40%, signal=84%	1.46	**
BRCA	GPL570GSE15935	CYCLOSPORINE	532	0.32	1.25	0.013	0.121	1	11161	tags=28%, list=27%, signal=38%	1.25	**
TGCT	GPL4133GSE25200	CYCLOSPORINE	239	-0.28	-1.27	0.019	0.104	0.91	6790	tags=21%, list=17%, signal=25%	-1.27	**
ACC	GPL96GSE30952	CYCLOSPORINE	89	0.45	1.46	0.02	0.017	0.659	18402	tags=70%, list=45%, signal=126%	1.46	*
KIRC	GPL96GSE30952	CYCLOSPORINE	89	0.44	1.42	0.021	0.046	0.82	14091	tags=42%, list=34%, signal=63%	1.42	*
LUAD	GPL570GSE15935	CYCLOSPORINE	532	0.31	1.22	0.031	0.143	1	5214	tags=14%, list=13%, signal=16%	1.22	*
LGG	GPL570GSE15935	CYCLOSPORINE	532	0.32	1.24	0.032	0.204	1	10284	tags=25%, list=25%, signal=33%	1.24	*
CESC	GPL4133GSE25200	CYCLOSPORINE	239	0.37	1.2	0.051	0.124	1	16456	tags=51%, list=40%, signal=86%	1.2	*
KIRC	GPL4133GSE25200	CYCLOSPORINE	239	0.36	1.22	0.052	0.184	1	12889	tags=36%, list=31%, signal=52%	1.22	*
TGCT	GPL7172GSE12459	DACTINOMYCIN	3115	-0.26	-1.34	0	0.069	0.779	6817	tags=20%, list=17%, signal=22%	-1.34	****
KIRP	GPL7172GSE12459	DACTINOMYCIN	3115	0.37	1.3	0	0.06	0.989	13898	tags=43%, list=34%, signal=60%	1.3	****
PAAD	GPL7172GSE12459	DACTINOMYCIN	3115	0.28	1.24	0	0.072	0.998	12169	tags=37%, list=30%, signal=49%	1.24	****
CESC	GPL7172GSE12459	DACTINOMYCIN	3115	0.38	1.26	0	0.077	0.998	16247	tags=52%, list=40%, signal=80%	1.26	****
ACC	GPL7172GSE12459	DACTINOMYCIN	3115	0.31	1.13	0.001	0.24	1	14750	tags=44%, list=36%, signal=64%	1.13	***
BLCA	GPL7172GSE12459	DACTINOMYCIN	3115	0.33	1.09	0.004	0.424	1	16203	tags=45%, list=40%, signal=69%	1.09	**
KICH	GPL7172GSE12459	DACTINOMYCIN	3115	0.33	1.05	0.059	0.387	1	20718	tags=58%, list=51%, signal=108%	1.05	*
LUAD	GPL570GSE30985	DECITABINE	2529	0.3	1.24	0	0.13	0.999	13170	tags=35%, list=32%, signal=48%	1.24	****
UCS	GPL571GSE29077	DECITABINE	417	-0.202473	-1.03719	0	0.449538	0.987	8700	tags=20%, list=21%, signal=25%	-1.03719	****
KIRP	GPL570GSE30985	DECITABINE	2529	0.36	1.26	0	0.081	1	17198	tags=52%, list=42%, signal=84%	1.26	****
READ	GPL570GSE30985	DECITABINE	2529	0.28	1.29	0	0.061	0.994	17181	tags=55%, list=42%, signal=89%	1.29	****
PAAD	GPL571GSE29077	DECITABINE	417	0.47	1.95	0	0	0	15868	tags=64%, list=39%, signal=103%	1.95	****
PAAD	GPL570GSE30985	DECITABINE	2529	0.41	1.8	0	0	0.014	16254	tags=59%, list=40%, signal=92%	1.8	****
CESC	GPL570GSE30985	DECITABINE	2529	0.39	1.3	0	0.061	0.987	16817	tags=52%, list=41%, signal=83%	1.3	****
ACC	GPL570GSE30985	DECITABINE	2529	0.37	1.34	0	0.054	0.984	14804	tags=48%, list=36%, signal=71%	1.34	****
BRCA	GPL570GDS3558	DEFERASIROX	1510	0.46	1.83	0	0.001	0.012	16454	tags=64%, list=40%, signal=103%	1.83	****
OV	GPL570GDS3558	DEFERASIROX	1510	0.37	1.19	0	0.353	1	21806	tags=74%, list=53%, signal=152%	1.19	****
LUSC	GPL570GDS3558	DEFERASIROX	1510	0.48	1.78	0	0.001	0.011	16502	tags=70%, list=40%, signal=113%	1.78	****
LUAD	GPL570GDS3558	DEFERASIROX	1510	0.46	1.89	0	0	0.002	15143	tags=58%, list=37%, signal=89%	1.89	****
LGG	GPL570GDS3558	DEFERASIROX	1510	0.38	1.52	0	0.021	0.493	16843	tags=52%, list=41%, signal=85%	1.52	****
GBM	GPL570GDS3558	DEFERASIROX	1510	0.39	1.57	0	0.013	0.305	18393	tags=63%, list=45%, signal=110%	1.57	****
TGCT	GPL570GDS3558	DEFERASIROX	1510	0.41	1.9	0	0.001	0.002	16927	tags=65%, list=41%, signal=106%	1.9	****
PRAD	GPL570GDS3558	DEFERASIROX	1510	0.39	1.6	0	0.008	0.187	18203	tags=61%, list=44%, signal=106%	1.6	****
KIRP	GPL570GDS3558	DEFERASIROX	1510	0.39	1.35	0	0.039	0.942	17645	tags=56%, list=43%, signal=95%	1.35	****
KIRC	GPL570GDS3558	DEFERASIROX	1510	0.38	1.36	0	0.067	0.962	19670	tags=62%, list=48%, signal=116%	1.36	****
READ	GPL570GDS3558	DEFERASIROX	1510	0.54	2.49	0	0	0	14879	tags=72%, list=36%, signal=109%	2.49	****
PAAD	GPL570GDS3558	DEFERASIROX	1510	0.49	2.15	0	0	0	16754	tags=71%, list=41%, signal=117%	2.15	****
CESC	GPL570GDS3558	DEFERASIROX	1510	0.42	1.39	0	0.026	0.727	16676	tags=57%, list=41%, signal=93%	1.39	****
BLCA	GPL570GDS3558	DEFERASIROX	1510	0.41	1.37	0	0.062	0.845	18236	tags=62%, list=45%, signal=107%	1.37	****
ACC	GPL570GDS3558	DEFERASIROX	1510	0.47	1.72	0	0.001	0.031	14825	tags=60%, list=36%, signal=91%	1.72	****
COAD	GPL570GDS3558	DEFERASIROX	1510	0.39	1.4	0	0.083	0.837	21242	tags=75%, list=52%, signal=150%	1.4	****
UCEC	GPL570GDS3558	DEFERASIROX	1510	0.32	1.11	0.008	0.564	1	20242	tags=56%, list=49%, signal=108%	1.11	**
KICH	GPL570GDS3558	DEFERASIROX	1510	0.35	1.11	0.009	0.281	1	23591	tags=74%, list=58%, signal=168%	1.11	**
HNSC	GPL570GDS3558	DEFERASIROX	1510	0.34	1.09	0.016	0.901	1	19654	tags=60%, list=48%, signal=111%	1.09	**
UCS	GPL570GDS3558	DEFERASIROX	1510	0.29	1.12	0.033	0.874	1	19897	tags=57%, list=49%, signal=107%	1.12	*
ACC	GPL91GSE1056	DEFEROXAMINE	139	0.44	1.48	0.001	0.014	0.579	20235	tags=81%, list=49%, signal=160%	1.48	***
LUSC	GPL91GSE1056	DEFEROXAMINE	139	0.39	1.37	0.017	0.045	0.933	22997	tags=81%, list=56%, signal=183%	1.37	**
READ	GPL91GSE1056	DEFEROXAMINE	139	0.34	1.29	0.052	0.061	0.993	16764	tags=47%, list=41%, signal=79%	1.29	*
PAAD	GPL91GSE1056	DEFEROXAMINE	139	0.34	1.27	0.057	0.056	0.997	19478	tags=71%, list=48%, signal=134%	1.27	*
BRCA	GPL570GSE37474	DEXAMETHASONE	218	-0.263251	-1.21904	0	0.228454	0.802	3405	tags=19%, list=8%, signal=20%	-1.21904	****
BRCA	GPL6480GDS3946	DEXAMETHASONE	995	-0.227604	-1.17924	0	0.275629	0.889	6534	tags=25%, list=16%, signal=29%	-1.17924	****
LUSC	GPL570GSE37474	DEXAMETHASONE	218	-0.41435	-2.34771	0	0	0	6042	tags=41%, list=15%, signal=48%	-2.34771	****
LUSC	GPL3921GSE28896	DEXAMETHASONE	266	-0.209067	-1.14133	0	0.261119	0.686	5575	tags=17%, list=14%, signal=19%	-1.14133	****
LGG	GPL6480GDS3946	DEXAMETHASONE	995	-0.196728	-1.07227	0	0.434852	0.992	5092	tags=19%, list=12%, signal=22%	-1.07227	****
GBM	GPL570GSE37474	DEXAMETHASONE	218	-0.526558	-2.57908	0	0	0	5345	tags=42%, list=13%, signal=48%	-2.57908	****
GBM	GPL3921GSE28896	DEXAMETHASONE	266	-0.295165	-1.46879	0	0.0435696	0.256	9896	tags=30%, list=24%, signal=39%	-1.46879	****
GBM	GPL570GSE33135	DEXAMETHASONE	223	-0.281982	-1.3916	0	0.0598429	0.389	5736	tags=26%, list=14%, signal=31%	-1.3916	****
UCS	GPL3921GSE28896	DEXAMETHASONE	266	-0.392326	-1.82792	0	0.00210984	0.011	10882	tags=40%, list=27%, signal=54%	-1.82792	****
UCS	GPL570GSE37474	DEXAMETHASONE	218	-0.257977	-1.26866	0	0.142205	0.584	6605	tags=28%, list=16%, signal=33%	-1.26866	****
STAD	GPL8300GSE8546	DEXAMETHASONE	124	-0.376936	-1.84663	0	0.00201288	0.008	23006	tags=98%, list=56%, signal=222%	-1.84663	****
TGCT	GPL570GSE37474	DEXAMETHASONE	218	-0.57	-2.54	0	0	0	4896	tags=43%, list=12%, signal=49%	-2.54	****
TGCT	GPL6480GDS3946	DEXAMETHASONE	995	-0.31	-1.55	0	0.017	0.245	6912	tags=25%, list=17%, signal=29%	-1.55	****
PRAD	GPL6480GDS3946	DEXAMETHASONE	995	-0.304423	-1.47827	0	0.0457346	0.322	5665	tags=23%, list=14%, signal=26%	-1.47827	****
KIRP	GPL570GSE37474	DEXAMETHASONE	218	0.46	1.52	0	0.01	0.306	6048	tags=32%, list=15%, signal=37%	1.52	****
KIRP	GPL6480GDS3946	DEXAMETHASONE	995	0.39	1.34	0	0.046	0.966	9976	tags=34%, list=24%, signal=43%	1.34	****
KIRC	GPL570GSE37474	DEXAMETHASONE	218	0.48	1.63	0	0.006	0.09	8146	tags=40%, list=20%, signal=50%	1.63	****
KICH	GPL570GSE37474	DEXAMETHASONE	218	0.56	1.69	0	0.001	0.005	10205	tags=55%, list=25%, signal=72%	1.69	****
KICH	GPL6480GDS3946	DEXAMETHASONE	995	0.38	1.2	0	0.194	1	13200	tags=40%, list=32%, signal=58%	1.2	****
READ	GPL6480GDS3946	DEXAMETHASONE	995	-0.24	-1.16	0	0.275	0.997	6466	tags=18%, list=16%, signal=21%	-1.16	****
PAAD	GPL570GSE37474	DEXAMETHASONE	218	0.45	1.78	0	0	0.018	8000	tags=41%, list=20%, signal=50%	1.78	****
CESC	GPL6480GDS3946	DEXAMETHASONE	995	0.41	1.35	0	0.038	0.891	15924	tags=54%, list=39%, signal=86%	1.35	****
CESC	GPL3921GSE28896	DEXAMETHASONE	266	-0.259594	-1.35891	0	0.094764	0.153	8429	tags=35%, list=21%, signal=44%	-1.35891	****
ACC	GPL570GSE37474	DEXAMETHASONE	218	-0.28	-1.38	0	0.173	0.315	2927	tags=23%, list=7%, signal=25%	-1.38	****
COAD	GPL570GSE37474	DEXAMETHASONE	218	-0.500925	-2.54307	0	0	0	5699	tags=40%, list=14%, signal=47%	-2.54307	****
COAD	GPL570GSE33135	DEXAMETHASONE	223	-0.317553	-1.79162	0	0.00363899	0.019	9270	tags=43%, list=23%, signal=55%	-1.79162	****
KIRP	GPL570GSE33135	DEXAMETHASONE	223	0.41	1.36	0.004	0.037	0.929	9523	tags=35%, list=23%, signal=45%	1.36	**
PAAD	GPL6480GDS3946	DEXAMETHASONE	995	0.28	1.23	0.006	0.079	1	8805	tags=26%, list=22%, signal=33%	1.23	**
PAAD	GPL3921GSE28896	DEXAMETHASONE	266	0.34	1.35	0.014	0.031	0.967	17070	tags=57%, list=42%, signal=97%	1.35	**
BLCA	GPL6480GDS3946	DEXAMETHASONE	995	0.34	1.13	0.017	0.329	1	11114	tags=33%, list=27%, signal=44%	1.13	**
READ	GPL570GSE37474	DEXAMETHASONE	218	-0.3	-1.29	0.018	0.131	0.894	6837	tags=25%, list=17%, signal=30%	-1.29	**
PAAD	GPL8300GSE8546	DEXAMETHASONE	124	0.38	1.38	0.02	0.023	0.912	18627	tags=69%, list=46%, signal=125%	1.38	*
PRAD	GPL570GSE37474	DEXAMETHASONE	218	-0.286752	-1.27056	0.0263158	0.163727	0.833	4816	tags=25%, list=12%, signal=28%	-1.27056	*
PAAD	GPL570GSE33135	DEXAMETHASONE	223	0.34	1.33	0.029	0.034	0.975	12127	tags=43%, list=30%, signal=61%	1.33	*
BLCA	GPL570GSE37474	DEXAMETHASONE	218	0.38	1.2	0.053	0.223	1	9677	tags=34%, list=24%, signal=44%	1.2	*
GBM	GPL14550GSE42318	DISULFIRAM	65	-0.366556	-1.49628	0	0.0380914	0.22	3950	tags=20%, list=10%, signal=22%	-1.49628	****
UCS	GPL14550GSE42318	DISULFIRAM	65	-0.417452	-1.7035	0	0.00889133	0.048	10354	tags=43%, list=25%, signal=58%	-1.7035	****
UCEC	GPL14550GSE42318	DISULFIRAM	65	-0.190274	-1.179	0	0.0797795	0.189	4121	tags=23%, list=10%, signal=26%	-1.179	****
STAD	GPL14550GSE42318	DISULFIRAM	65	-0.253052	-1.26294	0	0.0378393	0.165	30593	tags=100%, list=75%, signal=395%	-1.26294	****
LIHC	GPL14550GSE42318	DISULFIRAM	65	-0.342024	-1.81924	0	0.00190114	0.002	4002	tags=37%, list=10%, signal=41%	-1.81924	****
TGCT	GPL14550GSE42318	DISULFIRAM	65	-0.4	-1.5	0.011	0.023	0.339	6638	tags=29%, list=16%, signal=35%	-1.5	**
ACC	GPL14550GSE42318	DISULFIRAM	65	-0.35	-1.48	0.019	0.142	0.187	3928	tags=26%, list=10%, signal=29%	-1.48	**
LUAD	GPL14550GSE42318	DISULFIRAM	65	-0.35048	-1.32554	0.0387597	0.124174	0.671	5025	tags=22%, list=12%, signal=25%	-1.32554	*
BRCA	GPL96GSE2715	DOXORUBICIN	179	0.47	1.71	0	0.002	0.053	16450	tags=58%, list=40%, signal=97%	1.71	****
BRCA	GPL10558GSE42531	DOXORUBICIN	1205	0.41	1.6	0	0.007	0.214	15638	tags=52%, list=38%, signal=82%	1.6	****
BRCA	GPL6947GSE25741	DOXORUBICIN	4593	0.3	1.18	0	0.197	1	14643	tags=41%, list=36%, signal=57%	1.18	****
OV	GPL10558GSE42531	DOXORUBICIN	1205	0.37	1.16	0	0.41	1	21793	tags=72%, list=53%, signal=148%	1.16	****
LUSC	GPL10558GSE42531	DOXORUBICIN	1205	0.45	1.66	0	0.003	0.073	16269	tags=62%, list=40%, signal=100%	1.66	****
LUSC	GPL96GSE2715	DOXORUBICIN	179	0.44	1.53	0	0.011	0.346	16366	tags=58%, list=40%, signal=96%	1.53	****
LUSC	GPL6947GSE25741	DOXORUBICIN	4593	0.33	1.26	0	0.119	1	17323	tags=54%, list=42%, signal=83%	1.26	****
LUAD	GPL96GSE2715	DOXORUBICIN	179	0.49	1.79	0	0.001	0.015	15426	tags=57%, list=38%, signal=91%	1.79	****
LUAD	GPL10558GSE42531	DOXORUBICIN	1205	0.42	1.73	0	0.001	0.044	12967	tags=42%, list=32%, signal=60%	1.73	****
LUAD	GPL570GSE11940	DOXORUBICIN	211	-0.43095	-1.90754	0	0.00159337	0.006	5025	tags=20%, list=12%, signal=23%	-1.90754	****
LGG	GPL96GSE2715	DOXORUBICIN	179	0.46	1.69	0	0.003	0.065	14065	tags=46%, list=34%, signal=70%	1.69	****
LGG	GPL10558GSE42531	DOXORUBICIN	1205	0.39	1.56	0	0.014	0.333	15099	tags=45%, list=37%, signal=69%	1.56	****
GBM	GPL10558GSE42531	DOXORUBICIN	1205	0.42	1.68	0	0.005	0.098	12600	tags=41%, list=31%, signal=57%	1.68	****
GBM	GPL96GDS3514	DOXORUBICIN	72	-0.644693	-2.75181	0	0	0	8908	tags=53%, list=22%, signal=67%	-2.75181	****
GBM	GPL96GSE12972	DOXORUBICIN	68	-0.648821	-2.73971	0	0	0	8908	tags=51%, list=22%, signal=66%	-2.73971	****
UCS	GPL10558GSE42531	DOXORUBICIN	1205	0.32	1.22	0	0.667	1	19776	tags=62%, list=48%, signal=117%	1.22	****
UCS	GPL570GSE11940	DOXORUBICIN	211	-0.459613	-2.24848	0	0	0	9901	tags=37%, list=24%, signal=49%	-2.24848	****
UCS	GPL96GSE12972	DOXORUBICIN	68	-0.444393	-1.80511	0	0.00314654	0.017	9239	tags=44%, list=23%, signal=57%	-1.80511	****
UCS	GPL96GDS3514	DOXORUBICIN	72	-0.419514	-1.74101	0	0.0059352	0.031	9239	tags=42%, list=23%, signal=54%	-1.74101	****
UCEC	GPL10558GSE42531	DOXORUBICIN	1205	0.34	1.17	0	0.41	1	17396	tags=49%, list=42%, signal=83%	1.17	****
UCEC	GPL96GSE12972	DOXORUBICIN	68	-0.325327	-1.93074	0	0.0015908	0.004	4033	tags=31%, list=10%, signal=34%	-1.93074	****
UCEC	GPL96GDS3514	DOXORUBICIN	72	-0.312021	-1.89626	0	0.00154259	0.004	3564	tags=26%, list=9%, signal=29%	-1.89626	****
STAD	GPL570GSE23399	DOXORUBICIN	72	-0.656902	-3.00587	0	0	0	5736	tags=49%, list=14%, signal=56%	-3.00587	****
STAD	GPL550GDS848	DOXORUBICIN	82	-0.36604	-1.80712	0	0.00231838	0.01	2286	tags=16%, list=6%, signal=17%	-1.80712	****
TGCT	GPL570GSE11940	DOXORUBICIN	211	-0.39	-1.75	0	0.002	0.029	6750	tags=24%, list=16%, signal=28%	-1.75	****
TGCT	GPL96GSE12972	DOXORUBICIN	68	-0.42	-1.64	0	0.008	0.107	8126	tags=37%, list=20%, signal=46%	-1.64	****
TGCT	GPL570GSE23399	DOXORUBICIN	72	-0.43	-1.61	0	0.01	0.147	8316	tags=35%, list=20%, signal=43%	-1.61	****
PRAD	GPL96GSE2715	DOXORUBICIN	179	0.42	1.53	0	0.015	0.414	832	tags=8%, list=2%, signal=8%	1.53	****
PRAD	GPL10558GSE42531	DOXORUBICIN	1205	0.35	1.45	0	0.03	0.732	12595	tags=36%, list=31%, signal=50%	1.45	****
KIRP	GPL96GSE2715	DOXORUBICIN	179	0.45	1.47	0	0.017	0.535	17640	tags=63%, list=43%, signal=110%	1.47	****
KIRP	GPL10558GSE42531	DOXORUBICIN	1205	0.42	1.44	0	0.02	0.67	15722	tags=51%, list=38%, signal=81%	1.44	****
KIRP	GPL6947GSE25741	DOXORUBICIN	4593	0.38	1.31	0	0.053	0.984	15733	tags=47%, list=38%, signal=68%	1.31	****
KIRP	GPL550GDS846	DOXORUBICIN	570	0.38	1.28	0	0.068	0.997	15715	tags=49%, list=38%, signal=78%	1.28	****
KIRC	GPL96GSE2715	DOXORUBICIN	179	0.45	1.51	0	0.025	0.45	12691	tags=35%, list=31%, signal=50%	1.51	****
KIRC	GPL10558GSE42531	DOXORUBICIN	1205	0.38	1.34	0	0.081	0.989	14919	tags=43%, list=36%, signal=65%	1.34	****
KIRC	GPL6947GSE25741	DOXORUBICIN	4593	0.33	1.17	0	0.267	1	15194	tags=41%, list=37%, signal=58%	1.17	****
KICH	GPL6947GSE25741	DOXORUBICIN	4593	0.35	1.1	0	0.288	1	21130	tags=60%, list=52%, signal=110%	1.1	****
READ	GPL10558GSE42531	DOXORUBICIN	1205	0.42	1.92	0	0	0.003	14009	tags=56%, list=34%, signal=83%	1.92	****
READ	GPL96GSE2715	DOXORUBICIN	179	0.47	1.85	0	0	0.009	14798	tags=61%, list=36%, signal=96%	1.85	****
READ	GPL6947GSE25741	DOXORUBICIN	4593	0.32	1.5	0	0.011	0.489	15319	tags=51%, list=37%, signal=72%	1.5	****
PAAD	GPL96GSE2715	DOXORUBICIN	179	0.56	2.17	0	0	0	12226	tags=61%, list=30%, signal=86%	2.17	****
PAAD	GPL96GDS3514	DOXORUBICIN	72	0.6	2.08	0	0	0	10238	tags=60%, list=25%, signal=80%	2.08	****
PAAD	GPL96GSE12972	DOXORUBICIN	68	0.59	1.98	0	0	0	10238	tags=62%, list=25%, signal=82%	1.98	****
PAAD	GPL570GSE23399	DOXORUBICIN	72	0.56	1.9	0	0	0	10808	tags=57%, list=26%, signal=77%	1.9	****
PAAD	GPL10558GSE42531	DOXORUBICIN	1205	0.41	1.8	0	0	0.015	12165	tags=41%, list=30%, signal=57%	1.8	****
PAAD	GPL6947GSE25741	DOXORUBICIN	4593	0.39	1.75	0	0.001	0.036	12226	tags=42%, list=30%, signal=54%	1.75	****
LIHC	GPL10558GSE42531	DOXORUBICIN	1205	0.41	1.24	0	0.255	0.992	18658	tags=61%, list=46%, signal=110%	1.24	****
LIHC	GPL6947GSE25741	DOXORUBICIN	4593	0.36	1.11	0	0.499	1	20005	tags=61%, list=49%, signal=105%	1.11	****
ESCA	GPL96GDS3514	DOXORUBICIN	72	-0.20369	-1.30765	0	0.0319005	0.106	6195	tags=33%, list=15%, signal=39%	-1.30765	****
ESCA	GPL96GSE12972	DOXORUBICIN	68	-0.224783	-1.30234	0	0.0319811	0.107	6195	tags=32%, list=15%, signal=38%	-1.30234	****
ESCA	GPL550GDS845	DOXORUBICIN	37	-0.244659	-1.2939	0	0.0316409	0.107	2496	tags=16%, list=6%, signal=17%	-1.2939	****
CESC	GPL10558GSE42531	DOXORUBICIN	1205	0.47	1.55	0	0.011	0.156	16746	tags=66%, list=41%, signal=108%	1.55	****
CESC	GPL6947GSE25741	DOXORUBICIN	4593	0.44	1.49	0	0.018	0.346	16107	tags=56%, list=39%, signal=82%	1.49	****
CESC	GPL550GDS846	DOXORUBICIN	570	0.43	1.4	0	0.026	0.701	16770	tags=62%, list=41%, signal=104%	1.4	****
BLCA	GPL10558GSE42531	DOXORUBICIN	1205	0.44	1.46	0	0.033	0.494	13792	tags=46%, list=34%, signal=67%	1.46	****
BLCA	GPL6947GSE25741	DOXORUBICIN	4593	0.35	1.15	0	0.289	1	16138	tags=45%, list=39%, signal=66%	1.15	****
ACC	GPL96GSE2715	DOXORUBICIN	179	0.53	1.83	0	0	0.005	14489	tags=67%, list=35%, signal=103%	1.83	****
ACC	GPL10558GSE42531	DOXORUBICIN	1205	0.48	1.72	0	0.001	0.031	14088	tags=54%, list=34%, signal=80%	1.72	****
ACC	GPL6947GSE25741	DOXORUBICIN	4593	0.37	1.36	0	0.047	0.964	14817	tags=48%, list=36%, signal=66%	1.36	****
COAD	GPL570GSE23399	DOXORUBICIN	72	-0.445492	-1.92489	0	0.000741	0.003	6075	tags=38%, list=15%, signal=44%	-1.92489	****
COAD	GPL550GDS848	DOXORUBICIN	82	-0.366638	-1.68901	0	0.0077379	0.044	5841	tags=29%, list=14%, signal=34%	-1.68901	****
COAD	GPL570GSE11940	DOXORUBICIN	211	-0.273325	-1.58743	0	0.0128669	0.077	5867	tags=18%, list=14%, signal=20%	-1.58743	****
LUAD	GPL6947GSE25741	DOXORUBICIN	4593	0.28	1.14	0.001	0.277	1	13137	tags=34%, list=32%, signal=45%	1.14	***
HNSC	GPL10558GSE42531	DOXORUBICIN	1205	0.36	1.16	0.001	0.661	1	18428	tags=57%, list=45%, signal=101%	1.16	***
GBM	GPL96GSE2715	DOXORUBICIN	179	0.4	1.5	0.001	0.023	0.558	16817	tags=51%, list=41%, signal=87%	1.5	***
KICH	GPL570GSE23399	DOXORUBICIN	72	0.54	1.54	0.002	0.009	0.12	10990	tags=49%, list=27%, signal=66%	1.54	**
KICH	GPL96GSE12972	DOXORUBICIN	68	0.51	1.44	0.002	0.028	0.411	10018	tags=44%, list=24%, signal=58%	1.44	**
PAAD	GPL550GDS846	DOXORUBICIN	570	0.31	1.31	0.007	0.042	0.988	12168	tags=36%, list=30%, signal=51%	1.31	**
KICH	GPL10558GSE42531	DOXORUBICIN	1205	0.36	1.12	0.009	0.263	1	20778	tags=59%, list=51%, signal=116%	1.12	**
LIHC	GPL550GDS845	DOXORUBICIN	37	0.55	1.44	0.011	0.029	0.34	12713	tags=59%, list=31%, signal=86%	1.44	**
CESC	GPL96GSE2715	DOXORUBICIN	179	0.41	1.31	0.011	0.055	0.974	19383	tags=69%, list=47%, signal=131%	1.31	**
KICH	GPL96GSE2715	DOXORUBICIN	179	0.42	1.27	0.012	0.14	0.994	21121	tags=75%, list=52%, signal=154%	1.27	**
PAAD	GPL550GDS845	DOXORUBICIN	37	0.53	1.62	0.014	0.002	0.185	6113	tags=38%, list=15%, signal=44%	1.62	**
KIRP	GPL570GSE23399	DOXORUBICIN	72	0.47	1.45	0.021	0.021	0.649	3282	tags=22%, list=8%, signal=24%	1.45	*
KICH	GPL96GDS3514	DOXORUBICIN	72	0.48	1.36	0.021	0.054	0.771	10018	tags=39%, list=24%, signal=51%	1.36	*
TGCT	GPL96GDS3514	DOXORUBICIN	72	-0.38	-1.46	0.022	0.031	0.449	8309	tags=33%, list=20%, signal=42%	-1.46	*
ACC	GPL570GSE23399	DOXORUBICIN	72	0.45	1.43	0.025	0.023	0.767	14362	tags=57%, list=35%, signal=88%	1.43	*
TGCT	GPL10558GSE42531	DOXORUBICIN	1205	0.25	1.16	0.027	0.285	1	13720	tags=42%, list=34%, signal=61%	1.16	*
GBM	GPL570GSE11940	DOXORUBICIN	211	-0.245427	-1.17649	0.0363636	0.20925	0.863	7981	tags=23%, list=19%, signal=28%	-1.17649	*
KIRC	GPL96GSE12972	DOXORUBICIN	68	0.44	1.38	0.04	0.06	0.927	7045	tags=34%, list=17%, signal=41%	1.38	*
PRAD	GPL550GDS847	DOXORUBICIN	18	0.59	1.47	0.043	0.026	0.66	3646	tags=17%, list=9%, signal=18%	1.47	*
READ	GPL550GDS846	DOXORUBICIN	570	0.27	1.19	0.046	0.134	1	15418	tags=51%, list=38%, signal=80%	1.19	*
LUSC	GPL570GSE44905	ENZALUTAMIDE	363	-0.249114	-1.43897	0	0.0613227	0.185	5016	tags=26%, list=12%, signal=29%	-1.43897	****
GBM	GPL570GSE44905	ENZALUTAMIDE	363	-0.235187	-1.19996	0	0.184832	0.815	6376	tags=26%, list=16%, signal=30%	-1.19996	****
TGCT	GPL570GSE44905	ENZALUTAMIDE	363	-0.36	-1.7	0	0.004	0.052	6425	tags=31%, list=16%, signal=36%	-1.7	****
KIRP	GPL570GSE44905	ENZALUTAMIDE	363	0.41	1.37	0	0.035	0.904	12557	tags=45%, list=31%, signal=65%	1.37	****
READ	GPL570GSE44905	ENZALUTAMIDE	363	-0.29	-1.33	0	0.105	0.805	6282	tags=24%, list=15%, signal=28%	-1.33	****
COAD	GPL570GSE44905	ENZALUTAMIDE	363	-0.382454	-2.12465	0	0	0	5185	tags=30%, list=13%, signal=34%	-2.12465	****
KICH	GPL570GSE44905	ENZALUTAMIDE	363	0.4	1.21	0.005	0.182	1	9443	tags=32%, list=23%, signal=41%	1.21	**
PRAD	GPL570GSE44905	ENZALUTAMIDE	363	-0.254457	-1.16461	0.0266667	0.258867	0.973	6165	tags=26%, list=15%, signal=31%	-1.16461	*
LIHC	GPL570GSE44905	ENZALUTAMIDE	363	0.39	1.15	0.028	0.43	1	13207	tags=45%, list=32%, signal=66%	1.15	*
BRCA	GPL10558GSE33990	ETOPOSIDE	578	0.46	1.75	0	0.001	0.027	12542	tags=41%, list=31%, signal=58%	1.75	****
LUSC	GPL10558GSE33990	ETOPOSIDE	578	0.44	1.63	0	0.005	0.11	15487	tags=54%, list=38%, signal=86%	1.63	****
LUAD	GPL10558GSE33990	ETOPOSIDE	578	0.49	1.97	0	0	0	12450	tags=41%, list=30%, signal=59%	1.97	****
LGG	GPL10558GSE33990	ETOPOSIDE	578	0.44	1.73	0	0.002	0.039	2146	tags=9%, list=5%, signal=9%	1.73	****
GBM	GPL10558GSE33990	ETOPOSIDE	578	0.39	1.55	0	0.014	0.376	12712	tags=31%, list=31%, signal=45%	1.55	****
PRAD	GPL10558GSE33990	ETOPOSIDE	578	0.4	1.63	0	0.006	0.137	12323	tags=31%, list=30%, signal=44%	1.63	****
KIRP	GPL10558GSE33990	ETOPOSIDE	578	0.47	1.58	0	0.008	0.173	15680	tags=54%, list=38%, signal=86%	1.58	****
KIRC	GPL10558GSE33990	ETOPOSIDE	578	0.42	1.46	0	0.034	0.645	15083	tags=40%, list=37%, signal=63%	1.46	****
KICH	GPL10558GSE33990	ETOPOSIDE	578	0.4	1.24	0	0.149	0.999	20425	tags=63%, list=50%, signal=125%	1.24	****
READ	GPL10558GSE33990	ETOPOSIDE	578	0.44	1.93	0	0	0.003	13231	tags=48%, list=32%, signal=70%	1.93	****
PAAD	GPL10558GSE33990	ETOPOSIDE	578	0.49	2.07	0	0	0	11888	tags=46%, list=29%, signal=63%	2.07	****
CESC	GPL10558GSE33990	ETOPOSIDE	578	0.43	1.43	0	0.023	0.582	16254	tags=57%, list=40%, signal=93%	1.43	****
BLCA	GPL10558GSE33990	ETOPOSIDE	578	0.42	1.35	0	0.077	0.914	12006	tags=36%, list=29%, signal=50%	1.35	****
ACC	GPL10558GSE33990	ETOPOSIDE	578	0.51	1.8	0	0	0.008	14184	tags=56%, list=35%, signal=84%	1.8	****
TGCT	GPL10558GSE33990	ETOPOSIDE	578	0.27	1.22	0.032	0.206	1	18487	tags=63%, list=45%, signal=114%	1.22	*
UCS	GPL10558GSE33990	ETOPOSIDE	578	0.31	1.17	0.05	0.669	1	19865	tags=56%, list=49%, signal=106%	1.17	*
BRCA	GPL550GDS846	FLUOROURACIL	48	0.74	2.25	0	0	0	1732	tags=50%, list=4%, signal=52%	2.25	****
BRCA	GPL550GDS845	FLUOROURACIL	91	0.54	1.83	0	0.001	0.012	9767	tags=44%, list=24%, signal=58%	1.83	****
OV	GPL550GDS846	FLUOROURACIL	48	0.7	1.95	0	0	0	4219	tags=50%, list=10%, signal=56%	1.95	****
LUSC	GPL550GDS846	FLUOROURACIL	48	0.71	2.21	0	0	0	3586	tags=50%, list=9%, signal=55%	2.21	****
LUAD	GPL550GDS846	FLUOROURACIL	48	0.83	2.52	0	0	0	841	tags=48%, list=2%, signal=49%	2.52	****
LUAD	GPL550GDS845	FLUOROURACIL	91	0.62	2.1	0	0	0	3880	tags=26%, list=9%, signal=29%	2.1	****
LGG	GPL550GDS846	FLUOROURACIL	48	0.81	2.49	0	0	0	3759	tags=54%, list=9%, signal=60%	2.49	****
LGG	GPL550GDS845	FLUOROURACIL	91	0.6	2.04	0	0	0	2653	tags=19%, list=6%, signal=20%	2.04	****
HNSC	GPL550GDS846	FLUOROURACIL	48	0.64	1.81	0	0	0	3862	tags=44%, list=9%, signal=48%	1.81	****
GBM	GPL550GDS846	FLUOROURACIL	48	0.76	2.39	0	0	0	2268	tags=46%, list=6%, signal=48%	2.39	****
UCEC	GPL550GDS846	FLUOROURACIL	48	0.63	1.86	0	0	0.001	2803	tags=42%, list=7%, signal=45%	1.86	****
STAD	GPL550GDS848	FLUOROURACIL	85	-0.339621	-1.8008	0	0.0022989	0.01	6944	tags=26%, list=17%, signal=31%	-1.8008	****
PRAD	GPL550GDS846	FLUOROURACIL	48	0.78	2.43	0	0	0	832	tags=40%, list=2%, signal=40%	2.43	****
PRAD	GPL550GDS845	FLUOROURACIL	91	0.55	1.87	0	0	0.005	1698	tags=16%, list=4%, signal=17%	1.87	****
KIRP	GPL550GDS846	FLUOROURACIL	48	0.76	2.26	0	0	0	2299	tags=48%, list=6%, signal=51%	2.26	****
KIRP	GPL550GDS845	FLUOROURACIL	91	0.57	1.76	0	0.001	0.007	8112	tags=37%, list=20%, signal=46%	1.76	****
KIRC	GPL550GDS846	FLUOROURACIL	48	0.83	2.45	0	0	0	2873	tags=56%, list=7%, signal=60%	2.45	****
KIRC	GPL550GDS845	FLUOROURACIL	91	0.53	1.7	0	0.001	0.023	696	tags=14%, list=2%, signal=15%	1.7	****
KICH	GPL550GDS846	FLUOROURACIL	48	0.76	2.08	0	0	0	3302	tags=54%, list=8%, signal=59%	2.08	****
READ	GPL550GDS846	FLUOROURACIL	48	0.64	2.06	0	0	0	3879	tags=50%, list=9%, signal=55%	2.06	****
READ	GPL550GDS845	FLUOROURACIL	91	0.52	1.9	0	0	0.005	11911	tags=58%, list=29%, signal=82%	1.9	****
PAAD	GPL550GDS846	FLUOROURACIL	48	0.78	2.49	0	0	0	2023	tags=52%, list=5%, signal=55%	2.49	****
PAAD	GPL550GDS845	FLUOROURACIL	91	0.57	2.03	0	0	0	4681	tags=29%, list=11%, signal=32%	2.03	****
LIHC	GPL550GDS846	FLUOROURACIL	48	0.76	2.06	0	0	0	1305	tags=46%, list=3%, signal=47%	2.06	****
LIHC	GPL550GDS845	FLUOROURACIL	91	0.55	1.55	0	0.008	0.09	6883	tags=35%, list=17%, signal=42%	1.55	****
ESCA	GPL550GDS848	FLUOROURACIL	85	-0.230901	-1.22112	0	0.0454519	0.151	27500	tags=96%, list=67%, signal=293%	-1.22112	****
CESC	GPL550GDS846	FLUOROURACIL	48	0.58	1.7	0	0.006	0.021	6938	tags=56%, list=17%, signal=68%	1.7	****
BLCA	GPL550GDS846	FLUOROURACIL	48	0.78	2.2	0	0	0	4120	tags=58%, list=10%, signal=65%	2.2	****
BLCA	GPL550GDS845	FLUOROURACIL	91	0.54	1.66	0	0.003	0.039	8077	tags=35%, list=20%, signal=44%	1.66	****
ACC	GPL550GDS846	FLUOROURACIL	48	0.79	2.35	0	0	0	2303	tags=52%, list=6%, signal=55%	2.35	****
ACC	GPL550GDS845	FLUOROURACIL	91	0.56	1.82	0	0	0.008	8336	tags=38%, list=20%, signal=48%	1.82	****
COAD	GPL550GDS846	FLUOROURACIL	48	0.59	1.81	0	0.001	0.007	5405	tags=46%, list=13%, signal=53%	1.81	****
COAD	GPL550GDS848	FLUOROURACIL	85	-0.377358	-1.71004	0	0.00638333	0.036	6114	tags=26%, list=15%, signal=30%	-1.71004	****
KICH	GPL550GDS845	FLUOROURACIL	91	0.52	1.5	0.001	0.014	0.197	13523	tags=51%, list=33%, signal=75%	1.5	***
ESCA	GPL550GDS846	FLUOROURACIL	48	0.54	1.6	0.001	0.014	0.061	6208	tags=42%, list=15%, signal=49%	1.6	***
CESC	GPL550GDS845	FLUOROURACIL	91	0.49	1.49	0.001	0.017	0.324	16565	tags=71%, list=40%, signal=120%	1.49	***
GBM	GPL550GDS845	FLUOROURACIL	91	0.47	1.63	0.002	0.006	0.149	498	tags=12%, list=1%, signal=12%	1.63	**
LUSC	GPL550GDS845	FLUOROURACIL	91	0.48	1.59	0.004	0.007	0.19	8645	tags=33%, list=21%, signal=42%	1.59	**
STAD	GPL550GDS846	FLUOROURACIL	48	0.52	1.47	0.005	0.028	0.287	8509	tags=48%, list=21%, signal=60%	1.47	**
UCEC	GPL550GDS845	FLUOROURACIL	91	0.43	1.34	0.011	0.106	0.898	4047	tags=22%, list=10%, signal=24%	1.34	**
OV	GPL550GDS845	FLUOROURACIL	91	0.45	1.3	0.019	0.175	0.936	4896	tags=23%, list=12%, signal=26%	1.3	**
READ	GPL570GSE20854	GEFITINIB	278	0.4	1.67	0	0.002	0.082	17294	tags=63%, list=42%, signal=108%	1.67	****
PAAD	GPL570GSE20854	GEFITINIB	278	0.53	2.13	0	0	0	15575	tags=67%, list=38%, signal=107%	2.13	****
ACC	GPL570GSE20854	GEFITINIB	278	0.42	1.47	0	0.016	0.635	14573	tags=56%, list=36%, signal=87%	1.47	****
LUAD	GPL570GSE20854	GEFITINIB	278	0.39	1.48	0.001	0.018	0.646	15086	tags=46%, list=37%, signal=72%	1.48	***
KIRP	GPL570GSE20854	GEFITINIB	278	0.37	1.24	0.025	0.092	1	17484	tags=50%, list=43%, signal=87%	1.24	*
LGG	GPL570GSE20854	GEFITINIB	278	0.34	1.28	0.027	0.147	0.998	16900	tags=44%, list=41%, signal=74%	1.28	*
BRCA	GPL570GSE20854	GEFITINIB	278	0.34	1.26	0.035	0.118	1	18875	tags=53%, list=46%, signal=97%	1.26	*
TGCT	GDS3071	HYDROCORTISONE	1129	-0.4	-2.03	0	0	0	8607	tags=30%, list=21%, signal=37%	-2.03	****
KIRP	GDS3071	HYDROCORTISONE	1129	0.46	1.58	0	0.008	0.183	15541	tags=60%, list=38%, signal=94%	1.58	****
KICH	GDS3071	HYDROCORTISONE	1129	0.43	1.35	0	0.063	0.841	13521	tags=45%, list=33%, signal=65%	1.35	****
PAAD	GDS3071	HYDROCORTISONE	1129	0.44	1.94	0	0	0	16049	tags=63%, list=39%, signal=100%	1.94	****
CESC	GDS3071	HYDROCORTISONE	1129	0.46	1.53	0	0.013	0.191	16669	tags=65%, list=41%, signal=106%	1.53	****
BLCA	GDS3071	HYDROCORTISONE	1129	0.35	1.14	0.005	0.31	1	18290	tags=55%, list=45%, signal=96%	1.14	**
ACC	GDS3071	HYDROCORTISONE	1129	0.33	1.19	0.005	0.163	1	14721	tags=44%, list=36%, signal=67%	1.19	**
UCS	GDS3071	HYDROCORTISONE	1129	0.31	1.17	0.009	0.735	1	18429	tags=53%, list=45%, signal=94%	1.17	**
BRCA	GPL96GDS3046	IMATINIB	1291	0.47	1.84	0	0.001	0.012	14739	tags=59%, list=36%, signal=89%	1.84	****
BRCA	GPL570GDS4177	IMATINIB	177	0.5	1.81	0	0.001	0.014	14197	tags=63%, list=35%, signal=96%	1.81	****
BRCA	GPL96GDS3047	IMATINIB	1075	0.45	1.77	0	0.001	0.022	14801	tags=59%, list=36%, signal=90%	1.77	****
BRCA	GPL96GDS3042	IMATINIB	2751	0.4	1.58	0	0.008	0.259	16350	tags=57%, list=40%, signal=89%	1.58	****
BRCA	GPL96GDS3045	IMATINIB	3667	0.37	1.47	0	0.021	0.665	16249	tags=54%, list=40%, signal=81%	1.47	****
BRCA	GPL96GDS3043	IMATINIB	4771	0.36	1.43	0	0.027	0.807	16334	tags=52%, list=40%, signal=77%	1.43	****
OV	GPL96GDS3046	IMATINIB	1291	0.38	1.19	0	0.351	1	21301	tags=70%, list=52%, signal=142%	1.19	****
OV	GPL96GDS3043	IMATINIB	4771	0.36	1.17	0	0.441	1	21335	tags=66%, list=52%, signal=123%	1.17	****
OV	GPL96GDS3047	IMATINIB	1075	0.37	1.16	0	0.441	1	21335	tags=70%, list=52%, signal=142%	1.16	****
OV	GPL96GDS3042	IMATINIB	2751	0.36	1.16	0	0.426	1	21960	tags=70%, list=54%, signal=141%	1.16	****
OV	GPL96GDS3045	IMATINIB	3667	0.36	1.16	0	0.428	1	21952	tags=69%, list=54%, signal=136%	1.16	****
LUSC	GPL96GDS3046	IMATINIB	1291	0.46	1.71	0	0.002	0.036	15235	tags=60%, list=37%, signal=93%	1.71	****
LUSC	GPL96GDS3047	IMATINIB	1075	0.44	1.63	0	0.005	0.107	14700	tags=56%, list=36%, signal=85%	1.63	****
LUSC	GPL96GDS3042	IMATINIB	2751	0.4	1.51	0	0.015	0.429	17174	tags=60%, list=42%, signal=97%	1.51	****
LUSC	GPL96GDS3043	IMATINIB	4771	0.37	1.4	0	0.037	0.857	17197	tags=57%, list=42%, signal=86%	1.4	****
LUSC	GPL96GDS3045	IMATINIB	3667	0.37	1.39	0	0.041	0.904	17357	tags=58%, list=42%, signal=92%	1.39	****
LUAD	GPL96GDS3046	IMATINIB	1291	0.48	1.93	0	0	0	13138	tags=52%, list=32%, signal=73%	1.93	****
LUAD	GPL96GDS3047	IMATINIB	1075	0.44	1.79	0	0.001	0.015	13136	tags=48%, list=32%, signal=69%	1.79	****
LUAD	GPL570GDS4177	IMATINIB	177	0.48	1.78	0	0.001	0.017	13122	tags=59%, list=32%, signal=86%	1.78	****
LUAD	GPL96GDS3042	IMATINIB	2751	0.4	1.67	0	0.003	0.107	13139	tags=44%, list=32%, signal=61%	1.67	****
LUAD	GPL96GDS3045	IMATINIB	3667	0.37	1.54	0	0.01	0.412	13139	tags=42%, list=32%, signal=56%	1.54	****
LUAD	GPL96GDS3043	IMATINIB	4771	0.34	1.42	0	0.029	0.839	13163	tags=39%, list=32%, signal=50%	1.42	****
LGG	GPL96GDS3046	IMATINIB	1291	0.4	1.61	0	0.009	0.213	16279	tags=51%, list=40%, signal=81%	1.61	****
LGG	GPL96GDS3047	IMATINIB	1075	0.38	1.51	0	0.021	0.525	16272	tags=51%, list=40%, signal=82%	1.51	****
LGG	GPL96GDS3042	IMATINIB	2751	0.34	1.37	0	0.074	0.954	16230	tags=48%, list=40%, signal=74%	1.37	****
LGG	GPL96GDS3045	IMATINIB	3667	0.32	1.27	0	0.158	0.999	16315	tags=46%, list=40%, signal=70%	1.27	****
LGG	GPL96GDS3043	IMATINIB	4771	0.3	1.21	0	0.227	1	16314	tags=46%, list=40%, signal=68%	1.21	****
GBM	GPL96GDS3046	IMATINIB	1291	0.35	1.41	0	0.055	0.9	12712	tags=37%, list=31%, signal=53%	1.41	****
GBM	GPL96GDS3047	IMATINIB	1075	0.33	1.33	0	0.09	0.991	12712	tags=38%, list=31%, signal=54%	1.33	****
GBM	GPL96GDS3042	IMATINIB	2751	0.31	1.25	0	0.172	1	12712	tags=36%, list=31%, signal=48%	1.25	****
GBM	GPL96GDS3045	IMATINIB	3667	0.3	1.2	0	0.254	1	12712	tags=35%, list=31%, signal=46%	1.2	****
UCEC	GPL96GDS3046	IMATINIB	1291	0.34	1.16	0	0.401	1	19158	tags=55%, list=47%, signal=101%	1.16	****
UCEC	GPL96GDS3043	IMATINIB	4771	0.31	1.08	0	0.679	1	16414	tags=44%, list=40%, signal=65%	1.08	****
TGCT	GPL96GDS3046	IMATINIB	1291	0.37	1.72	0	0.006	0.064	13720	tags=52%, list=34%, signal=76%	1.72	****
TGCT	GPL96GDS3047	IMATINIB	1075	0.34	1.56	0	0.023	0.323	13720	tags=49%, list=34%, signal=72%	1.56	****
PRAD	GPL96GDS3046	IMATINIB	1291	0.41	1.69	0	0.003	0.06	16697	tags=56%, list=41%, signal=92%	1.69	****
PRAD	GPL96GDS3047	IMATINIB	1075	0.38	1.59	0	0.009	0.227	16334	tags=53%, list=40%, signal=86%	1.59	****
PRAD	GPL96GDS3042	IMATINIB	2751	0.34	1.43	0	0.035	0.798	16950	tags=53%, list=41%, signal=85%	1.43	****
PRAD	GPL96GDS3045	IMATINIB	3667	0.31	1.29	0	0.101	1	16840	tags=51%, list=41%, signal=79%	1.29	****
PRAD	GPL96GDS3043	IMATINIB	4771	0.3	1.25	0	0.133	1	17260	tags=52%, list=42%, signal=79%	1.25	****
KIRP	GPL96GDS3046	IMATINIB	1291	0.47	1.6	0	0.007	0.125	14901	tags=55%, list=36%, signal=84%	1.6	****
KIRP	GPL96GDS3042	IMATINIB	2751	0.46	1.57	0	0.008	0.197	15713	tags=56%, list=38%, signal=84%	1.57	****
KIRP	GPL96GDS3047	IMATINIB	1075	0.45	1.55	0	0.008	0.228	14916	tags=53%, list=36%, signal=81%	1.55	****
KIRP	GPL96GDS3043	IMATINIB	4771	0.43	1.49	0	0.014	0.435	15704	tags=52%, list=38%, signal=75%	1.49	****
KIRP	GPL96GDS3045	IMATINIB	3667	0.43	1.49	0	0.014	0.456	15713	tags=53%, list=38%, signal=78%	1.49	****
KIRC	GPL96GDS3046	IMATINIB	1291	0.44	1.57	0	0.012	0.225	14256	tags=49%, list=35%, signal=73%	1.57	****
KIRC	GPL96GDS3047	IMATINIB	1075	0.43	1.53	0	0.02	0.366	15056	tags=51%, list=37%, signal=79%	1.53	****
KIRC	GPL96GDS3042	IMATINIB	2751	0.4	1.43	0	0.044	0.803	14869	tags=47%, list=36%, signal=69%	1.43	****
KIRC	GPL96GDS3045	IMATINIB	3667	0.38	1.37	0	0.062	0.947	15024	tags=45%, list=37%, signal=65%	1.37	****
KIRC	GPL96GDS3043	IMATINIB	4771	0.35	1.26	0	0.149	1	15061	tags=43%, list=37%, signal=60%	1.26	****
KICH	GPL96GDS3046	IMATINIB	1291	0.4	1.24	0	0.159	0.999	20759	tags=66%, list=51%, signal=129%	1.24	****
KICH	GPL96GDS3047	IMATINIB	1075	0.39	1.2	0	0.187	1	20778	tags=64%, list=51%, signal=127%	1.2	****
KICH	GPL96GDS3042	IMATINIB	2751	0.38	1.18	0	0.205	1	21127	tags=64%, list=52%, signal=123%	1.18	****
KICH	GPL96GDS3045	IMATINIB	3667	0.37	1.16	0	0.227	1	20709	tags=62%, list=51%, signal=114%	1.16	****
KICH	GPL96GDS3043	IMATINIB	4771	0.36	1.15	0	0.236	1	21188	tags=62%, list=52%, signal=114%	1.15	****
READ	GPL96GDS3046	IMATINIB	1291	0.53	2.4	0	0	0	13862	tags=65%, list=34%, signal=95%	2.4	****
READ	GPL96GDS3047	IMATINIB	1075	0.5	2.3	0	0	0	13862	tags=63%, list=34%, signal=92%	2.3	****
READ	GPL570GDS4177	IMATINIB	177	0.53	2.1	0	0	0	12636	tags=62%, list=31%, signal=89%	2.1	****
READ	GPL96GDS3042	IMATINIB	2751	0.44	2.08	0	0	0	14814	tags=60%, list=36%, signal=88%	2.08	****
READ	GPL96GDS3045	IMATINIB	3667	0.4	1.88	0	0	0.006	14823	tags=57%, list=36%, signal=81%	1.88	****
READ	GPL96GDS3043	IMATINIB	4771	0.38	1.81	0	0	0.01	14823	tags=55%, list=36%, signal=76%	1.81	****
PAAD	GPL96GDS3046	IMATINIB	1291	0.54	2.37	0	0	0	12241	tags=60%, list=30%, signal=83%	2.37	****
PAAD	GPL96GDS3047	IMATINIB	1075	0.52	2.27	0	0	0	12229	tags=58%, list=30%, signal=81%	2.27	****
PAAD	GPL570GDS4177	IMATINIB	177	0.57	2.21	0	0	0	12221	tags=68%, list=30%, signal=96%	2.21	****
PAAD	GPL96GDS3042	IMATINIB	2751	0.47	2.1	0	0	0	12241	tags=52%, list=30%, signal=69%	2.1	****
PAAD	GPL96GDS3045	IMATINIB	3667	0.43	1.91	0	0	0	12233	tags=48%, list=30%, signal=63%	1.91	****
PAAD	GPL96GDS3043	IMATINIB	4771	0.41	1.84	0	0	0.008	12233	tags=46%, list=30%, signal=58%	1.84	****
PAAD	GPL571GDS3518	IMATINIB	346	0.37	1.55	0	0.005	0.359	19280	tags=67%, list=47%, signal=125%	1.55	****
PAAD	GPL201GDS838	IMATINIB	260	0.37	1.49	0	0.008	0.545	11955	tags=41%, list=29%, signal=58%	1.49	****
LIHC	GPL96GDS3042	IMATINIB	2751	0.37	1.14	0	0.482	1	19751	tags=61%, list=48%, signal=110%	1.14	****
LIHC	GPL96GDS3043	IMATINIB	4771	0.37	1.12	0	0.456	1	19680	tags=60%, list=48%, signal=102%	1.12	****
LIHC	GPL96GDS3045	IMATINIB	3667	0.36	1.1	0	0.511	1	19734	tags=60%, list=48%, signal=106%	1.1	****
CESC	GPL96GDS3043	IMATINIB	4771	0.43	1.46	0	0.021	0.441	16821	tags=59%, list=41%, signal=88%	1.46	****
CESC	GPL96GDS3042	IMATINIB	2751	0.43	1.45	0	0.021	0.504	16817	tags=59%, list=41%, signal=94%	1.45	****
CESC	GPL96GDS3046	IMATINIB	1291	0.42	1.41	0	0.023	0.639	16793	tags=58%, list=41%, signal=96%	1.41	****
CESC	GPL96GDS3045	IMATINIB	3667	0.42	1.41	0	0.024	0.672	16821	tags=58%, list=41%, signal=90%	1.41	****
CESC	GPL96GDS3047	IMATINIB	1075	0.4	1.33	0	0.046	0.94	16727	tags=55%, list=41%, signal=90%	1.33	****
BLCA	GPL96GDS3046	IMATINIB	1291	0.44	1.44	0	0.038	0.597	18211	tags=65%, list=44%, signal=113%	1.44	****
BLCA	GPL96GDS3047	IMATINIB	1075	0.42	1.4	0	0.052	0.766	18300	tags=65%, list=45%, signal=114%	1.4	****
BLCA	GPL96GDS3042	IMATINIB	2751	0.42	1.38	0	0.062	0.837	18236	tags=61%, list=45%, signal=102%	1.38	****
BLCA	GPL96GDS3045	IMATINIB	3667	0.4	1.34	0	0.088	0.944	18236	tags=58%, list=45%, signal=96%	1.34	****
BLCA	GPL96GDS3043	IMATINIB	4771	0.39	1.31	0	0.1	0.987	18236	tags=57%, list=45%, signal=91%	1.31	****
ACC	GPL96GDS3046	IMATINIB	1291	0.48	1.76	0	0.001	0.013	14812	tags=62%, list=36%, signal=93%	1.76	****
ACC	GPL96GDS3047	IMATINIB	1075	0.48	1.73	0	0.001	0.027	14812	tags=63%, list=36%, signal=96%	1.73	****
ACC	GPL570GDS4177	IMATINIB	177	0.48	1.65	0	0.003	0.086	14578	tags=61%, list=36%, signal=94%	1.65	****
ACC	GPL96GDS3042	IMATINIB	2751	0.43	1.58	0	0.007	0.227	14824	tags=56%, list=36%, signal=82%	1.58	****
ACC	GPL96GDS3045	IMATINIB	3667	0.42	1.53	0	0.01	0.364	14794	tags=54%, list=36%, signal=77%	1.53	****
ACC	GPL96GDS3043	IMATINIB	4771	0.41	1.51	0	0.013	0.465	14812	tags=53%, list=36%, signal=73%	1.51	****
HNSC	GPL96GDS3046	IMATINIB	1291	0.35	1.14	0.001	0.77	1	20128	tags=63%, list=49%, signal=119%	1.14	***
HNSC	GPL96GDS3043	IMATINIB	4771	0.33	1.07	0.001	0.993	1	20155	tags=58%, list=49%, signal=100%	1.07	***
GBM	GPL96GDS3043	IMATINIB	4771	0.29	1.16	0.001	0.309	1	17462	tags=50%, list=43%, signal=78%	1.16	***
UCEC	GPL96GDS3042	IMATINIB	2751	0.32	1.1	0.001	0.588	1	16424	tags=45%, list=40%, signal=70%	1.1	***
TGCT	GPL96GDS3042	IMATINIB	2751	0.26	1.25	0.001	0.177	1	13720	tags=44%, list=34%, signal=62%	1.25	***
KIRP	GPL570GDS4177	IMATINIB	177	0.44	1.42	0.001	0.024	0.751	14403	tags=51%, list=35%, signal=78%	1.42	***
PAAD	GPL571GDS4175	IMATINIB	168	0.4	1.54	0.001	0.005	0.383	18721	tags=65%, list=46%, signal=120%	1.54	***
COAD	GPL96GDS3046	IMATINIB	1291	0.32	1.18	0.002	0.337	1	19558	tags=60%, list=48%, signal=111%	1.18	**
LUSC	GPL570GDS4177	IMATINIB	177	0.4	1.41	0.003	0.035	0.841	17282	tags=67%, list=42%, signal=116%	1.41	**
LGG	GPL570GDS4177	IMATINIB	177	0.41	1.51	0.003	0.022	0.523	16900	tags=55%, list=41%, signal=94%	1.51	**
UCEC	GPL96GDS3045	IMATINIB	3667	0.31	1.08	0.005	0.661	1	16765	tags=45%, list=41%, signal=69%	1.08	**
HNSC	GPL96GDS3045	IMATINIB	3667	0.32	1.06	0.007	1	1	20138	tags=58%, list=49%, signal=103%	1.06	**
LIHC	GPL96GDS3046	IMATINIB	1291	0.37	1.11	0.007	0.505	1	19678	tags=61%, list=48%, signal=113%	1.11	**
HNSC	GPL96GDS3042	IMATINIB	2751	0.33	1.06	0.008	1	1	23453	tags=70%, list=57%, signal=153%	1.06	**
PRAD	GPL570GDS4177	IMATINIB	177	0.38	1.39	0.008	0.047	0.907	16671	tags=57%, list=41%, signal=96%	1.39	**
KIRC	GPL570GDS4177	IMATINIB	177	0.4	1.34	0.019	0.08	0.989	17969	tags=58%, list=44%, signal=103%	1.34	**
LIHC	GPL96GDS3047	IMATINIB	1075	0.36	1.1	0.019	0.532	1	18342	tags=56%, list=45%, signal=98%	1.1	**
HNSC	GPL96GDS3047	IMATINIB	1075	0.34	1.08	0.023	0.905	1	20128	tags=60%, list=49%, signal=115%	1.08	*
BLCA	GPL570GDS4177	IMATINIB	177	0.39	1.24	0.03	0.174	1	18208	tags=61%, list=44%, signal=109%	1.24	*
TGCT	GPL96GDS3045	IMATINIB	3667	0.23	1.09	0.056	0.442	1	13708	tags=42%, list=33%, signal=57%	1.09	*
OV	GPL571GDS3218	ISOTRETINOIN	50	-0.231888	-1.33902	0	0.054381	0.073	4863	tags=38%, list=12%, signal=43%	-1.33902	****
OV	GPL571GSE10433	ISOTRETINOIN	48	-0.22118	-1.24616	0	0.0797953	0.111	4863	tags=38%, list=12%, signal=43%	-1.24616	****
LUSC	GPL571GDS3218	ISOTRETINOIN	50	-0.568618	-2.33248	0	0	0	7002	tags=50%, list=17%, signal=60%	-2.33248	****
LUSC	GPL571GSE10433	ISOTRETINOIN	48	-0.517704	-2.15638	0	0.000407	0.001	7408	tags=50%, list=18%, signal=61%	-2.15638	****
LGG	GPL8300GDS3215	ISOTRETINOIN	133	0.46	1.62	0	0.009	0.189	4535	tags=21%, list=11%, signal=24%	1.62	****
GBM	GPL571GDS3218	ISOTRETINOIN	50	-0.640384	-2.49766	0	0	0	3441	tags=46%, list=8%, signal=50%	-2.49766	****
GBM	GPL571GSE10433	ISOTRETINOIN	48	-0.636039	-2.45183	0	0	0	3441	tags=46%, list=8%, signal=50%	-2.45183	****
UCS	GPL571GSE10433	ISOTRETINOIN	48	-0.723331	-2.77282	0	0	0	5043	tags=58%, list=12%, signal=66%	-2.77282	****
UCS	GPL571GDS3218	ISOTRETINOIN	50	-0.720601	-2.7706	0	0	0	5043	tags=60%, list=12%, signal=68%	-2.7706	****
UCEC	GPL571GSE10433	ISOTRETINOIN	48	-0.414093	-2.27145	0	0	0	3108	tags=42%, list=8%, signal=45%	-2.27145	****
UCEC	GPL571GDS3218	ISOTRETINOIN	50	-0.419919	-2.1272	0	0	0	2644	tags=42%, list=6%, signal=45%	-2.1272	****
STAD	GPL8300GDS3215	ISOTRETINOIN	133	-0.34643	-1.85111	0	0.00203054	0.008	3392	tags=30%, list=8%, signal=33%	-1.85111	****
TGCT	GPL571GDS3218	ISOTRETINOIN	50	-0.58	-2.07	0	0	0	7175	tags=52%, list=18%, signal=63%	-2.07	****
TGCT	GPL571GSE10433	ISOTRETINOIN	48	-0.56	-1.97	0	0	0	7175	tags=50%, list=18%, signal=61%	-1.97	****
TGCT	GPL8300GDS3215	ISOTRETINOIN	133	-0.37	-1.59	0	0.013	0.188	6332	tags=30%, list=15%, signal=35%	-1.59	****
KIRP	GPL8300GDS3215	ISOTRETINOIN	133	0.55	1.75	0	0.001	0.01	8933	tags=44%, list=22%, signal=57%	1.75	****
KIRP	GPL571GDS3218	ISOTRETINOIN	50	0.57	1.68	0	0.003	0.037	7569	tags=48%, list=18%, signal=59%	1.68	****
KICH	GPL8300GDS3215	ISOTRETINOIN	133	0.55	1.63	0	0.002	0.019	10285	tags=50%, list=25%, signal=67%	1.63	****
PAAD	GPL571GSE10433	ISOTRETINOIN	48	0.75	2.38	0	0	0	4371	tags=60%, list=11%, signal=68%	2.38	****
PAAD	GPL571GDS3218	ISOTRETINOIN	50	0.74	2.34	0	0	0	3761	tags=58%, list=9%, signal=64%	2.34	****
PAAD	GPL8300GDS3215	ISOTRETINOIN	133	0.49	1.81	0	0	0.011	6891	tags=36%, list=17%, signal=43%	1.81	****
ESCA	GPL571GDS3218	ISOTRETINOIN	50	-0.638128	-3.92257	0	0	0	4305	tags=56%, list=11%, signal=63%	-3.92257	****
ESCA	GPL571GSE10433	ISOTRETINOIN	48	-0.648238	-3.8799	0	0	0	4305	tags=54%, list=11%, signal=60%	-3.8799	****
CESC	GPL8300GDS3215	ISOTRETINOIN	133	0.47	1.47	0	0.021	0.422	12864	tags=50%, list=31%, signal=72%	1.47	****
CESC	GPL571GDS3218	ISOTRETINOIN	50	-0.479325	-2.09904	0	0.00641867	0.003	7907	tags=58%, list=19%, signal=72%	-2.09904	****
CESC	GPL571GSE10433	ISOTRETINOIN	48	-0.453531	-1.99747	0	0.00875273	0.007	7790	tags=56%, list=19%, signal=69%	-1.99747	****
COAD	GPL571GDS3218	ISOTRETINOIN	50	-0.439729	-1.83061	0	0.00295111	0.014	7686	tags=42%, list=19%, signal=52%	-1.83061	****
COAD	GPL571GSE10433	ISOTRETINOIN	48	-0.426335	-1.75529	0	0.00425607	0.023	9252	tags=50%, list=23%, signal=65%	-1.75529	****
COAD	GPL8300GDS3215	ISOTRETINOIN	133	-0.264245	-1.26916	0	0.0819789	0.432	5578	tags=29%, list=14%, signal=34%	-1.26916	****
LUAD	GPL8300GDS3215	ISOTRETINOIN	133	0.45	1.6	0.001	0.006	0.223	8212	tags=34%, list=20%, signal=42%	1.6	***
BRCA	GPL8300GDS3215	ISOTRETINOIN	133	0.43	1.51	0.002	0.015	0.489	4642	tags=26%, list=11%, signal=29%	1.51	**
BLCA	GPL8300GDS3215	ISOTRETINOIN	133	0.45	1.42	0.002	0.045	0.692	9827	tags=36%, list=24%, signal=47%	1.42	**
KIRP	GPL571GSE10433	ISOTRETINOIN	48	0.57	1.67	0.003	0.003	0.043	7569	tags=48%, list=18%, signal=59%	1.67	**
KIRC	GPL8300GDS3215	ISOTRETINOIN	133	0.44	1.48	0.003	0.031	0.571	10860	tags=39%, list=27%, signal=53%	1.48	**
ACC	GPL8300GDS3215	ISOTRETINOIN	133	0.45	1.49	0.004	0.014	0.527	2329	tags=17%, list=6%, signal=17%	1.49	**
UCEC	GPL8300GDS3215	ISOTRETINOIN	133	0.41	1.33	0.008	0.11	0.913	6711	tags=27%, list=16%, signal=32%	1.33	**
LIHC	GPL8300GDS3215	ISOTRETINOIN	133	0.43	1.23	0.024	0.241	0.994	5311	tags=25%, list=13%, signal=28%	1.23	*
READ	GPL8300GDS3215	ISOTRETINOIN	133	0.36	1.37	0.027	0.034	0.901	7643	tags=34%, list=19%, signal=41%	1.37	*
OV	GPL8300GDS3215	ISOTRETINOIN	133	0.41	1.23	0.028	0.271	0.998	14497	tags=46%, list=35%, signal=71%	1.23	*
GBM	GPL8300GDS3215	ISOTRETINOIN	133	0.37	1.35	0.029	0.079	0.979	2562	tags=15%, list=6%, signal=16%	1.35	*
PRAD	GPL8300GDS3215	ISOTRETINOIN	133	0.38	1.38	0.031	0.052	0.932	2248	tags=14%, list=5%, signal=15%	1.38	*
BRCA	GPL96GDS3116	LETROZOLE	88	-0.580416	-2.37605	0	0	0	9496	tags=52%, list=23%, signal=68%	-2.37605	****
BRCA	GPL96GSE5462	LETROZOLE	84	-0.526207	-2.14934	0	0	0	8759	tags=43%, list=21%, signal=54%	-2.14934	****
OV	GPL96GDS3116	LETROZOLE	88	-0.383214	-2.41372	0	0	0	5184	tags=40%, list=13%, signal=45%	-2.41372	****
LUSC	GPL96GDS3116	LETROZOLE	88	-0.516382	-2.4189	0	0	0	7426	tags=50%, list=18%, signal=61%	-2.4189	****
LUSC	GPL96GSE5462	LETROZOLE	84	-0.528903	-2.37403	0	0	0	7470	tags=48%, list=18%, signal=58%	-2.37403	****
LUAD	GPL96GDS3116	LETROZOLE	88	-0.546623	-2.18334	0	0	0	7893	tags=41%, list=19%, signal=51%	-2.18334	****
LUAD	GPL96GSE5462	LETROZOLE	84	-0.534225	-2.09376	0	0	0	7893	tags=42%, list=19%, signal=52%	-2.09376	****
GBM	GPL96GDS3116	LETROZOLE	88	-0.478207	-2.09227	0	0	0	10024	tags=48%, list=24%, signal=63%	-2.09227	****
GBM	GPL96GSE5462	LETROZOLE	84	-0.421854	-1.81088	0	0.00302331	0.016	9597	tags=44%, list=23%, signal=57%	-1.81088	****
UCS	GPL96GDS3116	LETROZOLE	88	-0.468356	-2.02468	0	0.000247	0.001	4436	tags=27%, list=11%, signal=31%	-2.02468	****
UCS	GPL96GSE5462	LETROZOLE	84	-0.463659	-2.01771	0	0.000223	0.001	9054	tags=45%, list=22%, signal=58%	-2.01771	****
UCEC	GPL96GDS3116	LETROZOLE	88	-0.528139	-3.13906	0	0	0	4316	tags=41%, list=11%, signal=46%	-3.13906	****
STAD	GPL96GDS3116	LETROZOLE	88	-0.651123	-3.41264	0	0	0	7470	tags=61%, list=18%, signal=75%	-3.41264	****
STAD	GPL96GSE5462	LETROZOLE	84	-0.594256	-2.80824	0	0	0	7470	tags=51%, list=18%, signal=62%	-2.80824	****
TGCT	GPL96GSE5462	LETROZOLE	84	-0.6	-2.36	0	0	0	6759	tags=42%, list=17%, signal=50%	-2.36	****
TGCT	GPL96GDS3116	LETROZOLE	88	-0.56	-2.19	0	0	0	6889	tags=42%, list=17%, signal=50%	-2.19	****
PRAD	GPL96GDS3116	LETROZOLE	88	-0.393628	-1.56679	0	0.0314753	0.162	4777	tags=18%, list=12%, signal=21%	-1.56679	****
KIRC	GPL96GDS3116	LETROZOLE	88	-0.271115	-1.30534	0	0.131438	0.392	4807	tags=24%, list=12%, signal=27%	-1.30534	****
READ	GPL96GDS3116	LETROZOLE	88	-0.47	-1.8	0	0.006	0.029	11337	tags=47%, list=28%, signal=64%	-1.8	****
LIHC	GPL96GDS3116	LETROZOLE	88	-0.227843	-1.3453	0	0.0751584	0.061	2247	tags=16%, list=5%, signal=17%	-1.3453	****
CESC	GPL96GDS3116	LETROZOLE	88	-0.310897	-1.64513	0	0.0350348	0.038	7453	tags=33%, list=18%, signal=40%	-1.64513	****
BLCA	GPL96GSE5462	LETROZOLE	84	-0.48711	-2.36304	0	0.0010101	0.001	6208	tags=40%, list=15%, signal=48%	-2.36304	****
BLCA	GPL96GDS3116	LETROZOLE	88	-0.485051	-2.26809	0	0.000758	0.001	4219	tags=30%, list=10%, signal=33%	-2.26809	****
COAD	GPL96GDS3116	LETROZOLE	88	-0.647356	-3.05295	0	0	0	9229	tags=72%, list=23%, signal=92%	-3.05295	****
COAD	GPL96GSE5462	LETROZOLE	84	-0.585032	-2.57539	0	0	0	9229	tags=62%, list=23%, signal=80%	-2.57539	****
READ	GPL96GSE5462	LETROZOLE	84	-0.38	-1.46	0.008	0.063	0.445	11337	tags=42%, list=28%, signal=58%	-1.46	**
STAD	GPL570GDS4272	METHOTREXATE	96	-0.37452	-2.29453	0	0	0	22497	tags=98%, list=55%, signal=217%	-2.29453	****
READ	GPL570GDS4272	METHOTREXATE	96	0.48	1.76	0	0.001	0.022	15660	tags=69%, list=38%, signal=111%	1.76	****
CESC	GPL570GDS4272	METHOTREXATE	96	0.53	1.63	0	0.007	0.054	14838	tags=72%, list=36%, signal=112%	1.63	****
BRCA	GPL570GDS4272	METHOTREXATE	96	0.47	1.6	0.001	0.006	0.2	16432	tags=70%, list=40%, signal=116%	1.6	***
PAAD	GPL570GDS4272	METHOTREXATE	96	0.44	1.58	0.001	0.004	0.283	18313	tags=73%, list=45%, signal=132%	1.58	***
KIRP	GPL570GDS4272	METHOTREXATE	96	0.49	1.53	0.002	0.01	0.298	17528	tags=74%, list=43%, signal=129%	1.53	**
UCEC	GPL570GDS4272	METHOTREXATE	96	0.46	1.46	0.003	0.038	0.384	17087	tags=68%, list=42%, signal=116%	1.46	**
PRAD	GPL570GDS4272	METHOTREXATE	96	0.41	1.41	0.026	0.039	0.85	17416	tags=71%, list=43%, signal=123%	1.41	*
HNSC	GPL570GDS4272	METHOTREXATE	96	0.42	1.23	0.035	0.346	0.991	21690	tags=85%, list=53%, signal=181%	1.23	*
KIRC	GPL570GDS4272	METHOTREXATE	96	0.42	1.36	0.035	0.066	0.965	19637	tags=71%, list=48%, signal=136%	1.36	*
LIHC	GPL570GDS4272	METHOTREXATE	96	0.44	1.23	0.059	0.243	0.993	18324	tags=73%, list=45%, signal=132%	1.23	*
BRCA	GPL6255GSE13922	MYCOPHENOLATE MOFETIL	166	-0.339193	-1.53091	0	0.0348835	0.157	4768	tags=26%, list=12%, signal=29%	-1.53091	****
LUSC	GPL6255GSE13922	MYCOPHENOLATE MOFETIL	166	-0.560308	-2.93366	0	0	0	6031	tags=51%, list=15%, signal=59%	-2.93366	****
LUAD	GPL6255GSE13922	MYCOPHENOLATE MOFETIL	166	-0.387958	-1.73183	0	0.0070897	0.035	8003	tags=41%, list=20%, signal=51%	-1.73183	****
LGG	GPL6255GSE13922	MYCOPHENOLATE MOFETIL	166	-0.309351	-1.40355	0	0.106793	0.373	4896	tags=23%, list=12%, signal=26%	-1.40355	****
GBM	GPL6255GSE13922	MYCOPHENOLATE MOFETIL	166	-0.601087	-2.85348	0	0	0	6327	tags=54%, list=15%, signal=63%	-2.85348	****
UCS	GPL6255GSE13922	MYCOPHENOLATE MOFETIL	166	-0.331304	-1.54572	0	0.024931	0.133	7909	tags=38%, list=19%, signal=47%	-1.54572	****
STAD	GPL4133GSE45485	MYCOPHENOLATE MOFETIL	151	-0.218134	-1.49265	0	0.0112601	0.052	6731	tags=30%, list=16%, signal=36%	-1.49265	****
TGCT	GPL6255GSE13922	MYCOPHENOLATE MOFETIL	166	-0.56	-2.41	0	0	0	6949	tags=40%, list=17%, signal=48%	-2.41	****
READ	GPL6255GSE13922	MYCOPHENOLATE MOFETIL	166	-0.47	-2.01	0	0.001	0.002	6788	tags=37%, list=17%, signal=44%	-2.01	****
ACC	GPL6255GSE13922	MYCOPHENOLATE MOFETIL	166	-0.36	-1.76	0	0.051	0.035	5703	tags=40%, list=14%, signal=47%	-1.76	****
COAD	GPL6255GSE13922	MYCOPHENOLATE MOFETIL	166	-0.610778	-2.89032	0	0	0	6001	tags=49%, list=15%, signal=57%	-2.89032	****
KICH	GPL6255GSE13922	MYCOPHENOLATE MOFETIL	166	0.45	1.34	0.006	0.067	0.879	13298	tags=49%, list=32%, signal=73%	1.34	**
KIRP	GPL6255GSE13922	MYCOPHENOLATE MOFETIL	166	0.4	1.31	0.02	0.057	0.987	9747	tags=37%, list=24%, signal=49%	1.31	*
PAAD	GPL6255GSE13922	MYCOPHENOLATE MOFETIL	166	0.35	1.35	0.023	0.031	0.967	7902	tags=32%, list=19%, signal=39%	1.35	*
KIRP	GPL4133GSE45485	MYCOPHENOLATE MOFETIL	151	0.4	1.3	0.032	0.056	0.987	13974	tags=42%, list=34%, signal=64%	1.3	*
PAAD	GPL4133GSE45485	MYCOPHENOLATE MOFETIL	151	0.35	1.33	0.038	0.036	0.98	9881	tags=32%, list=24%, signal=42%	1.33	*
PRAD	GPL6255GSE13922	MYCOPHENOLATE MOFETIL	166	-0.286316	-1.23605	0.0421687	0.186	0.878	4311	tags=23%, list=11%, signal=25%	-1.23605	*
BRCA	GPL570GSE19136	PACLITAXEL	639	-0.271937	-1.36744	0	0.0952981	0.438	6229	tags=20%, list=15%, signal=23%	-1.36744	****
GBM	GPL570GSE19136	PACLITAXEL	639	-0.271011	-1.44016	0	0.049809	0.31	9947	tags=31%, list=24%, signal=41%	-1.44016	****
TGCT	GPL570GSE19136	PACLITAXEL	639	-0.42	-2.1	0	0	0	8126	tags=32%, list=20%, signal=39%	-2.1	****
PRAD	GPL570GSE19136	PACLITAXEL	639	-0.316168	-1.52955	0	0.0331155	0.215	9681	tags=33%, list=24%, signal=42%	-1.52955	****
READ	GPL570GSE19136	PACLITAXEL	639	-0.29	-1.4	0	0.075	0.618	11323	tags=32%, list=28%, signal=43%	-1.4	****
PAAD	GPL570GSE19136	PACLITAXEL	639	0.39	1.66	0	0.001	0.106	12212	tags=44%, list=30%, signal=61%	1.66	****
KIRP	GPL570GSE19136	PACLITAXEL	639	0.37	1.24	0.001	0.087	1	17637	tags=53%, list=43%, signal=91%	1.24	***
KICH	GPL570GSE19136	PACLITAXEL	639	0.39	1.19	0.004	0.204	1	20979	tags=66%, list=51%, signal=132%	1.19	**
COAD	GPL6244GSE31986	PEMETREXED	7	0.86	1.72	0	0.001	0.018	4810	tags=71%, list=12%, signal=81%	1.72	****
PAAD	GPL6244GSE31986	PEMETREXED	7	-0.83	-1.73	0.007	0.006	0.039	3973	tags=43%, list=10%, signal=47%	-1.73	**
LUSC	GPL6244GSE31986	PEMETREXED	7	0.77	1.56	0.011	0.009	0.269	4198	tags=43%, list=10%, signal=48%	1.56	**
READ	GPL6244GSE31986	PEMETREXED	7	-0.77	-1.61	0.018	0.02	0.137	8107	tags=57%, list=20%, signal=71%	-1.61	**
OV	GPL6244GSE31986	PEMETREXED	7	0.72	1.49	0.023	0.021	0.238	3723	tags=29%, list=9%, signal=31%	1.49	*
CESC	GPL6244GSE31986	PEMETREXED	7	0.72	1.46	0.036	0.02	0.461	2430	tags=29%, list=6%, signal=30%	1.46	*
STAD	GPL570GSE29435	PROGESTERONE	87	-0.364366	-2.16106	0	0	0	5618	tags=39%, list=14%, signal=45%	-2.16106	****
STAD	GPL570GSE29437	PROGESTERONE	87	-0.364366	-1.97498	0	0.000796	0.003	5618	tags=39%, list=14%, signal=45%	-1.97498	****
TGCT	GPL570GSE29435	PROGESTERONE	87	-0.7	-2.77	0	0	0	6875	tags=63%, list=17%, signal=76%	-2.77	****
TGCT	GPL570GSE29437	PROGESTERONE	87	-0.7	-2.74	0	0	0	6875	tags=63%, list=17%, signal=76%	-2.74	****
PRAD	GPL570GSE29437	PROGESTERONE	87	-0.394293	-1.53369	0	0.033431	0.207	4427	tags=30%, list=11%, signal=33%	-1.53369	****
KICH	GPL570GSE29437	PROGESTERONE	87	0.54	1.56	0	0.006	0.078	11707	tags=56%, list=29%, signal=79%	1.56	****
KICH	GPL570GSE29435	PROGESTERONE	87	0.54	1.55	0	0.007	0.091	11707	tags=56%, list=29%, signal=79%	1.55	****
COAD	GPL570GSE29435	PROGESTERONE	87	-0.433914	-1.99175	0	0.000646	0.002	4312	tags=28%, list=11%, signal=31%	-1.99175	****
COAD	GPL570GSE29437	PROGESTERONE	87	-0.433914	-1.92386	0	0.000729	0.003	4312	tags=28%, list=11%, signal=31%	-1.92386	****
PRAD	GPL570GSE29435	PROGESTERONE	87	-0.394293	-1.54815	0.00829876	0.0306658	0.181	4427	tags=30%, list=11%, signal=33%	-1.54815	**
PAAD	GPL570GSE29435	PROGESTERONE	87	0.42	1.47	0.01	0.011	0.638	5497	tags=33%, list=13%, signal=38%	1.47	**
PAAD	GPL570GSE29437	PROGESTERONE	87	0.42	1.46	0.01	0.011	0.653	5497	tags=33%, list=13%, signal=38%	1.46	**
LIHC	GPL570GSE29437	PROGESTERONE	87	0.46	1.28	0.022	0.161	0.946	13193	tags=53%, list=32%, signal=78%	1.28	*
LIHC	GPL570GSE29435	PROGESTERONE	87	0.46	1.28	0.023	0.17	0.944	13193	tags=53%, list=32%, signal=78%	1.28	*
BRCA	GPL570GDS4391	RIBAVIRIN	4091	0.37	1.47	0	0.022	0.655	14787	tags=46%, list=36%, signal=64%	1.47	****
OV	GPL570GDS4391	RIBAVIRIN	4091	0.38	1.21	0	0.33	1	21338	tags=69%, list=52%, signal=129%	1.21	****
LUSC	GPL570GDS4391	RIBAVIRIN	4091	0.43	1.61	0	0.006	0.145	17370	tags=62%, list=42%, signal=98%	1.61	****
LUAD	GPL570GDS4391	RIBAVIRIN	4091	0.36	1.48	0	0.018	0.623	13154	tags=37%, list=32%, signal=49%	1.48	****
LGG	GPL570GDS4391	RIBAVIRIN	4091	0.36	1.46	0	0.036	0.732	16405	tags=50%, list=40%, signal=75%	1.46	****
HNSC	GPL570GDS4391	RIBAVIRIN	4091	0.35	1.14	0	0.81	1	18036	tags=54%, list=44%, signal=86%	1.14	****
GBM	GPL570GDS4391	RIBAVIRIN	4091	0.39	1.59	0	0.01	0.234	17331	tags=58%, list=42%, signal=90%	1.59	****
UCEC	GPL570GDS4391	RIBAVIRIN	4091	0.33	1.13	0	0.512	1	16473	tags=44%, list=40%, signal=67%	1.13	****
PRAD	GPL570GDS4391	RIBAVIRIN	4091	0.34	1.41	0	0.04	0.86	12595	tags=35%, list=31%, signal=45%	1.41	****
KIRP	GPL570GDS4391	RIBAVIRIN	4091	0.4	1.37	0	0.036	0.917	15708	tags=48%, list=38%, signal=70%	1.37	****
KIRC	GPL570GDS4391	RIBAVIRIN	4091	0.37	1.31	0	0.098	0.993	15209	tags=43%, list=37%, signal=62%	1.31	****
KICH	GPL570GDS4391	RIBAVIRIN	4091	0.35	1.1	0	0.292	1	20917	tags=58%, list=51%, signal=108%	1.1	****
READ	GPL570GDS4391	RIBAVIRIN	4091	0.41	1.91	0	0	0.003	15548	tags=59%, list=38%, signal=86%	1.91	****
PAAD	GPL570GDS4391	RIBAVIRIN	4091	0.37	1.66	0	0.001	0.114	12241	tags=38%, list=30%, signal=49%	1.66	****
LIHC	GPL570GDS4391	RIBAVIRIN	4091	0.37	1.13	0	0.47	1	19744	tags=61%, list=48%, signal=106%	1.13	****
CESC	GPL570GDS4391	RIBAVIRIN	4091	0.45	1.52	0	0.015	0.232	16850	tags=61%, list=41%, signal=93%	1.52	****
BLCA	GPL570GDS4391	RIBAVIRIN	4091	0.39	1.31	0	0.097	0.989	17689	tags=54%, list=43%, signal=86%	1.31	****
ACC	GPL570GDS4391	RIBAVIRIN	4091	0.44	1.61	0	0.005	0.167	14801	tags=53%, list=36%, signal=75%	1.61	****
UCS	GPL570GDS4391	RIBAVIRIN	4091	0.27	1.07	0.054	1	1	19371	tags=55%, list=47%, signal=94%	1.07	*
LUAD	GPL6244GSE15703	SIROLIMUS	205	-0.283956	-1.2782	0	0.135939	0.777	6176	tags=21%, list=15%, signal=25%	-1.2782	****
GBM	GPL6244GSE15703	SIROLIMUS	205	-0.290052	-1.42733	0	0.0514091	0.331	9377	tags=39%, list=23%, signal=50%	-1.42733	****
TGCT	GPL6244GSE15703	SIROLIMUS	205	-0.33	-1.47	0	0.03	0.432	8301	tags=34%, list=20%, signal=42%	-1.47	****
READ	GPL8300GDS3603	SIROLIMUS	1158	0.3	1.39	0	0.029	0.845	17243	tags=56%, list=42%, signal=94%	1.39	****
PAAD	GPL8300GDS3603	SIROLIMUS	1158	0.45	1.96	0	0	0	17612	tags=68%, list=43%, signal=115%	1.96	****
COAD	GPL6244GSE15703	SIROLIMUS	205	-0.362835	-1.91458	0	0.00114171	0.005	8715	tags=42%, list=21%, signal=54%	-1.91458	****
BRCA	GPL8300GDS3603	SIROLIMUS	1158	0.32	1.26	0.001	0.12	1	16450	tags=47%, list=40%, signal=76%	1.26	***
READ	GPL6244GSE15703	SIROLIMUS	205	-0.32	-1.41	0.003	0.083	0.6	11381	tags=39%, list=28%, signal=53%	-1.41	**
KIRP	GPL8300GDS3603	SIROLIMUS	1158	0.34	1.18	0.006	0.146	1	17637	tags=52%, list=43%, signal=89%	1.18	**
KIRC	GPL8300GDS3603	SIROLIMUS	1158	0.32	1.14	0.024	0.302	1	20988	tags=59%, list=51%, signal=118%	1.14	*
PRAD	GPL6244GSE15703	SIROLIMUS	205	-0.288054	-1.25948	0.0246914	0.169209	0.848	3797	tags=14%, list=9%, signal=15%	-1.25948	*
BRCA	GPL96GDS2367	TAMOXIFEN	204	-0.273666	-1.24275	0	0.200276	0.742	2032	tags=7%, list=5%, signal=7%	-1.24275	****
OV	GPL8300GDS3604	TAMOXIFEN	54	-0.200098	-1.16984	0	0.10561	0.147	32755	tags=100%, list=80%, signal=500%	-1.16984	****
UCS	GPL96GDS2367	TAMOXIFEN	204	-0.268496	-1.27286	0	0.143682	0.575	11489	tags=36%, list=28%, signal=49%	-1.27286	****
UCEC	GPL8300GDS3604	TAMOXIFEN	54	-0.471386	-2.22708	0	0	0	5770	tags=54%, list=14%, signal=62%	-2.22708	****
ESCA	GPL8300GDS3604	TAMOXIFEN	54	-0.361693	-2.09983	0	0.000712	0.002	26149	tags=100%, list=64%, signal=276%	-2.09983	****
BLCA	GPL8300GDS3604	TAMOXIFEN	54	-0.357946	-1.54835	0	0.0432564	0.063	8755	tags=52%, list=21%, signal=66%	-1.54835	****
PAAD	GPL96GDS2367	TAMOXIFEN	204	0.35	1.39	0.008	0.021	0.89	17315	tags=56%, list=42%, signal=96%	1.39	**
PAAD	GPL8300GDS3604	TAMOXIFEN	54	0.44	1.46	0.022	0.012	0.683	20649	tags=83%, list=50%, signal=168%	1.46	*
ACC	GPL8300GDS3604	TAMOXIFEN	54	0.45	1.36	0.057	0.047	0.964	16682	tags=72%, list=41%, signal=122%	1.36	*
BRCA	GPL10558GSE43452	TEMOZOLOMIDE	156	0.47	1.68	0	0.003	0.081	3081	tags=18%, list=8%, signal=19%	1.68	****
LUAD	GPL10558GSE43452	TEMOZOLOMIDE	156	0.54	1.98	0	0	0	2076	tags=20%, list=5%, signal=21%	1.98	****
LGG	GPL10558GSE43452	TEMOZOLOMIDE	156	0.53	1.93	0	0	0.001	2380	tags=20%, list=6%, signal=21%	1.93	****
GBM	GPL10558GSE43452	TEMOZOLOMIDE	156	0.42	1.55	0	0.014	0.366	3313	tags=17%, list=8%, signal=18%	1.55	****
KIRP	GPL10558GSE43452	TEMOZOLOMIDE	156	0.49	1.59	0	0.007	0.153	6801	tags=28%, list=17%, signal=34%	1.59	****
KIRC	GPL10558GSE43452	TEMOZOLOMIDE	156	0.48	1.62	0	0.007	0.115	2667	tags=17%, list=7%, signal=18%	1.62	****
KICH	GPL10558GSE43452	TEMOZOLOMIDE	156	0.54	1.6	0	0.003	0.035	10236	tags=42%, list=25%, signal=56%	1.6	****
PAAD	GPL10558GSE43452	TEMOZOLOMIDE	156	0.55	2.08	0	0	0	4712	tags=29%, list=12%, signal=33%	2.08	****
LIHC	GPL10558GSE43452	TEMOZOLOMIDE	156	0.51	1.46	0	0.023	0.251	5252	tags=24%, list=13%, signal=27%	1.46	****
BLCA	GPL10558GSE43452	TEMOZOLOMIDE	156	0.47	1.47	0	0.033	0.466	1789	tags=17%, list=4%, signal=17%	1.47	****
ACC	GPL10558GSE43452	TEMOZOLOMIDE	156	0.53	1.81	0	0	0.008	7913	tags=38%, list=19%, signal=47%	1.81	****
PRAD	GPL10558GSE43452	TEMOZOLOMIDE	156	0.43	1.57	0.001	0.01	0.263	2108	tags=13%, list=5%, signal=13%	1.57	***
LUSC	GPL10558GSE43452	TEMOZOLOMIDE	156	0.42	1.48	0.002	0.019	0.572	3947	tags=21%, list=10%, signal=23%	1.48	**
OV	GPL10558GSE43452	TEMOZOLOMIDE	156	0.43	1.29	0.003	0.193	0.966	4415	tags=20%, list=11%, signal=22%	1.29	**
READ	GPL10558GSE43452	TEMOZOLOMIDE	156	0.34	1.34	0.03	0.042	0.954	5142	tags=20%, list=13%, signal=23%	1.34	*
UCEC	GPL6244GSE25160	TOCILIZUMAB	19	0.69	1.81	0.001	0	0.003	2754	tags=26%, list=7%, signal=28%	1.81	***
KIRC	GPL6244GSE25160	TOCILIZUMAB	19	0.68	1.72	0.001	0.001	0.015	4646	tags=26%, list=11%, signal=30%	1.72	***
COAD	GPL6244GSE25160	TOCILIZUMAB	19	0.74	1.9	0.001	0	0.002	2700	tags=32%, list=7%, signal=34%	1.9	***
CESC	GPL6244GSE25160	TOCILIZUMAB	19	0.64	1.6	0.005	0.006	0.078	3644	tags=26%, list=9%, signal=29%	1.6	**
UCS	GPL6244GSE25160	TOCILIZUMAB	19	0.65	1.66	0.012	0.032	0.097	8016	tags=32%, list=20%, signal=39%	1.66	**
READ	GPL6244GSE25160	TOCILIZUMAB	19	0.61	1.62	0.012	0.003	0.155	6044	tags=37%, list=15%, signal=43%	1.62	**
LUSC	GPL6244GSE25160	TOCILIZUMAB	19	0.61	1.57	0.017	0.008	0.235	11920	tags=47%, list=29%, signal=67%	1.57	**
PRAD	GPL6244GSE25160	TOCILIZUMAB	19	0.61	1.56	0.027	0.012	0.317	7257	tags=37%, list=18%, signal=45%	1.56	*
HNSC	GPL6244GSE25160	TOCILIZUMAB	19	0.54	1.38	0.047	0.073	0.566	15995	tags=53%, list=39%, signal=86%	1.38	*
TGCT	GPL6244GSE25160	TOCILIZUMAB	19	0.56	1.49	0.047	0.03	0.567	5618	tags=26%, list=14%, signal=30%	1.49	*
BRCA	GPL6244GSE25160	TOCILIZUMAB	19	0.55	1.4	0.052	0.034	0.873	7685	tags=26%, list=19%, signal=32%	1.4	*
UCS	GPL6947GSE31432	TRASTUZUMAB	399	-0.417751	-2.06463	0	0	0	10528	tags=39%, list=26%, signal=52%	-2.06463	****
PAAD	GPL6947GSE31432	TRASTUZUMAB	399	0.41	1.69	0	0.001	0.083	12226	tags=39%, list=30%, signal=56%	1.69	****
TGCT	GPL6947GSE31432	TRASTUZUMAB	399	-0.26	-1.24	0.017	0.122	0.955	6439	tags=15%, list=16%, signal=18%	-1.24	**
LUSC	GPL96GSE5007	TRETINOIN	114	-0.276052	-1.37409	0	0.0820665	0.261	9035	tags=39%, list=22%, signal=49%	-1.37409	****
GBM	GPL96GSE5007	TRETINOIN	114	-0.518781	-2.35058	0	0	0	9607	tags=45%, list=23%, signal=58%	-2.35058	****
UCS	GPL96GSE5007	TRETINOIN	114	-0.460649	-2.04289	0	0	0	11608	tags=52%, list=28%, signal=72%	-2.04289	****
TGCT	GPL96GDS3089	TRETINOIN	99	0.48	1.76	0	0.004	0.027	18152	tags=73%, list=44%, signal=130%	1.76	****
READ	GPL96GDS3089	TRETINOIN	99	0.47	1.73	0	0.001	0.039	12199	tags=42%, list=30%, signal=60%	1.73	****
PAAD	GPL96GSE5007	TRETINOIN	114	0.51	1.85	0	0	0.008	12200	tags=50%, list=30%, signal=71%	1.85	****
PAAD	GPL96GDS3089	TRETINOIN	99	0.5	1.79	0	0	0.015	12223	tags=44%, list=30%, signal=63%	1.79	****
CESC	GPL96GSE5007	TRETINOIN	114	-0.235788	-1.21697	0	0.169571	0.299	8073	tags=36%, list=20%, signal=45%	-1.21697	****
ACC	GPL96GDS3089	TRETINOIN	99	0.52	1.69	0	0.002	0.052	14151	tags=68%, list=35%, signal=103%	1.69	****
BRCA	GPL96GDS3089	TRETINOIN	99	0.46	1.58	0.004	0.008	0.254	15221	tags=49%, list=37%, signal=79%	1.58	**
LUAD	GPL96GDS3089	TRETINOIN	99	0.42	1.45	0.013	0.021	0.735	13006	tags=37%, list=32%, signal=55%	1.45	**
GBM	GPL96GDS3089	TRETINOIN	99	0.4	1.42	0.022	0.052	0.875	19856	tags=81%, list=49%, signal=157%	1.42	*
LGG	GPL96GDS3089	TRETINOIN	99	0.41	1.38	0.029	0.07	0.93	20549	tags=73%, list=50%, signal=146%	1.38	*
COAD	GPL96GDS3089	TRETINOIN	99	0.4	1.32	0.045	0.16	0.984	22607	tags=80%, list=55%, signal=178%	1.32	*
KIRC	GPL96GSE5007	TRETINOIN	114	0.4	1.29	0.054	0.115	0.998	12010	tags=31%, list=29%, signal=43%	1.29	*
KIRP	GPL96GSE9166	TROVAFLOXACIN	3548	0.35	1.21	0	0.11	1	17511	tags=52%, list=43%, signal=83%	1.21	****
READ	GPL96GSE9166	TROVAFLOXACIN	3548	0.26	1.21	0	0.119	1	16300	tags=50%, list=40%, signal=76%	1.21	****
PAAD	GPL96GSE9166	TROVAFLOXACIN	3548	0.37	1.64	0	0.002	0.137	16193	tags=57%, list=40%, signal=86%	1.64	****
CESC	GPL96GSE9166	TROVAFLOXACIN	3548	0.37	1.25	0	0.087	0.999	16776	tags=53%, list=41%, signal=82%	1.25	****
ACC	GPL96GSE9166	TROVAFLOXACIN	3548	0.32	1.19	0	0.164	1	14820	tags=46%, list=36%, signal=66%	1.19	****
BRCA	GPL6244GSE23909	VALPROIC ACID	238	0.6	2.25	0	0	0	974	tags=22%, list=2%, signal=22%	2.25	****
BRCA	GPL570GSE14973	VALPROIC ACID	652	0.4	1.54	0	0.01	0.353	12574	tags=41%, list=31%, signal=59%	1.54	****
OV	GPL6244GSE23909	VALPROIC ACID	238	0.56	1.71	0	0.003	0.014	1534	tags=22%, list=4%, signal=23%	1.71	****
OV	GPL570GSE14973	VALPROIC ACID	652	0.4	1.26	0	0.244	0.992	17213	tags=59%, list=42%, signal=99%	1.26	****
LUSC	GPL6244GSE23909	VALPROIC ACID	238	0.51	1.82	0	0	0.005	1621	tags=22%, list=4%, signal=23%	1.82	****
LUSC	GPL4685GSE45587	VALPROIC ACID	248	0.41	1.47	0	0.02	0.594	17361	tags=65%, list=42%, signal=112%	1.47	****
LUSC	GPL570GSE14973	VALPROIC ACID	652	0.39	1.42	0	0.033	0.816	17280	tags=53%, list=42%, signal=91%	1.42	****
LUAD	GPL6244GSE23909	VALPROIC ACID	238	0.62	2.37	0	0	0	2646	tags=26%, list=6%, signal=28%	2.37	****
LUAD	GPL4685GSE45587	VALPROIC ACID	248	0.43	1.64	0	0.004	0.161	14878	tags=53%, list=36%, signal=83%	1.64	****
LUAD	GPL570GSE14973	VALPROIC ACID	652	0.4	1.58	0	0.007	0.272	11028	tags=35%, list=27%, signal=47%	1.58	****
LGG	GPL6244GSE23909	VALPROIC ACID	238	0.64	2.38	0	0	0	1470	tags=23%, list=4%, signal=23%	2.38	****
LGG	GPL4685GSE45587	VALPROIC ACID	248	0.41	1.54	0	0.017	0.426	16746	tags=54%, list=41%, signal=92%	1.54	****
HNSC	GPL6244GSE23909	VALPROIC ACID	238	0.46	1.44	0	0.046	0.343	3617	tags=26%, list=9%, signal=28%	1.44	****
GBM	GPL6244GSE23909	VALPROIC ACID	238	0.54	2.06	0	0	0.001	971	tags=21%, list=2%, signal=21%	2.06	****
GBM	GPL4685GSE45587	VALPROIC ACID	248	0.45	1.69	0	0.004	0.079	12465	tags=46%, list=30%, signal=65%	1.69	****
GBM	GPL570GSE14973	VALPROIC ACID	652	0.35	1.39	0	0.062	0.94	10837	tags=30%, list=26%, signal=41%	1.39	****
UCEC	GPL6244GSE23909	VALPROIC ACID	238	0.55	1.82	0	0	0.001	3798	tags=29%, list=9%, signal=32%	1.82	****
UCEC	GPL570GSE14973	VALPROIC ACID	652	0.4	1.35	0	0.115	0.883	14396	tags=48%, list=35%, signal=73%	1.35	****
TGCT	GPL6883GSE26940	VALPROIC ACID	3287	-0.31	-1.62	0	0.01	0.129	8575	tags=24%, list=21%, signal=28%	-1.62	****
TGCT	GPL6244GSE23909	VALPROIC ACID	238	-0.31	-1.41	0	0.042	0.587	5582	tags=24%, list=14%, signal=28%	-1.41	****
PRAD	GPL6244GSE23909	VALPROIC ACID	238	0.65	2.49	0	0	0	847	tags=21%, list=2%, signal=21%	2.49	****
PRAD	GPL4685GSE45587	VALPROIC ACID	248	0.4	1.54	0	0.014	0.373	16876	tags=58%, list=41%, signal=99%	1.54	****
PRAD	GPL570GSE14973	VALPROIC ACID	652	0.38	1.53	0	0.015	0.419	12367	tags=38%, list=30%, signal=54%	1.53	****
KIRP	GPL6244GSE23909	VALPROIC ACID	238	0.68	2.24	0	0	0	6662	tags=47%, list=16%, signal=56%	2.24	****
KIRP	GPL4685GSE45587	VALPROIC ACID	248	0.47	1.53	0	0.01	0.282	17621	tags=67%, list=43%, signal=118%	1.53	****
KIRP	GPL570GSE14973	VALPROIC ACID	652	0.42	1.44	0	0.021	0.665	11637	tags=41%, list=28%, signal=56%	1.44	****
KIRP	GPL96GDS1050	VALPROIC ACID	1498	0.37	1.25	0	0.082	1	17636	tags=53%, list=43%, signal=90%	1.25	****
KIRP	GPL6883GSE26940	VALPROIC ACID	3287	0.35	1.22	0	0.105	1	17339	tags=51%, list=42%, signal=81%	1.22	****
KIRC	GPL6244GSE23909	VALPROIC ACID	238	0.59	1.99	0	0	0	1847	tags=24%, list=5%, signal=24%	1.99	****
KICH	GPL6244GSE23909	VALPROIC ACID	238	0.61	1.83	0	0	0	2525	tags=25%, list=6%, signal=26%	1.83	****
KICH	GPL570GSE14973	VALPROIC ACID	652	0.41	1.27	0	0.142	0.994	13478	tags=41%, list=33%, signal=60%	1.27	****
KICH	GPL6883GSE26940	VALPROIC ACID	3287	0.35	1.11	0	0.281	1	22537	tags=66%, list=55%, signal=135%	1.11	****
READ	GPL4685GSE45587	VALPROIC ACID	248	0.46	1.88	0	0	0.006	14137	tags=65%, list=35%, signal=99%	1.88	****
READ	GPL6244GSE23909	VALPROIC ACID	238	0.45	1.87	0	0	0.006	4296	tags=26%, list=10%, signal=29%	1.87	****
READ	GPL570GSE14973	VALPROIC ACID	652	0.37	1.64	0	0.002	0.111	14564	tags=51%, list=36%, signal=78%	1.64	****
PAAD	GPL6244GSE23909	VALPROIC ACID	238	0.64	2.57	0	0	0	4345	tags=34%, list=11%, signal=38%	2.57	****
PAAD	GPL4685GSE45587	VALPROIC ACID	248	0.46	1.84	0	0	0.009	15854	tags=63%, list=39%, signal=102%	1.84	****
PAAD	GPL570GSE14973	VALPROIC ACID	652	0.39	1.69	0	0.001	0.085	10360	tags=38%, list=25%, signal=50%	1.69	****
PAAD	GPL96GDS1050	VALPROIC ACID	1498	0.31	1.36	0	0.028	0.954	12226	tags=38%, list=30%, signal=53%	1.36	****
PAAD	GPL6883GSE26940	VALPROIC ACID	3287	0.29	1.27	0	0.056	0.997	17364	tags=54%, list=42%, signal=86%	1.27	****
LIHC	GPL6244GSE23909	VALPROIC ACID	238	0.61	1.77	0	0	0.002	892	tags=21%, list=2%, signal=22%	1.77	****
LIHC	GPL570GSE14973	VALPROIC ACID	652	0.44	1.31	0	0.121	0.87	13118	tags=47%, list=32%, signal=68%	1.31	****
CESC	GPL570GSE14973	VALPROIC ACID	652	0.49	1.62	0	0.006	0.069	12388	tags=53%, list=30%, signal=75%	1.62	****
CESC	GPL6244GSE23909	VALPROIC ACID	238	0.5	1.61	0	0.006	0.075	10441	tags=47%, list=26%, signal=63%	1.61	****
CESC	GPL4685GSE45587	VALPROIC ACID	248	0.44	1.42	0	0.023	0.617	18960	tags=71%, list=46%, signal=132%	1.42	****
CESC	GPL6883GSE26940	VALPROIC ACID	3287	0.41	1.38	0	0.03	0.786	16835	tags=56%, list=41%, signal=88%	1.38	****
BLCA	GPL6244GSE23909	VALPROIC ACID	238	0.59	1.88	0	0	0.002	1299	tags=22%, list=3%, signal=23%	1.88	****
BLCA	GPL570GSE14973	VALPROIC ACID	652	0.46	1.49	0	0.027	0.359	10895	tags=41%, list=27%, signal=55%	1.49	****
ACC	GPL6244GSE23909	VALPROIC ACID	238	0.6	2.09	0	0	0	616	tags=21%, list=2%, signal=21%	2.09	****
ACC	GPL570GSE14973	VALPROIC ACID	652	0.47	1.68	0	0.002	0.059	14036	tags=55%, list=34%, signal=82%	1.68	****
ACC	GPL4685GSE45587	VALPROIC ACID	248	0.45	1.58	0	0.007	0.231	14188	tags=54%, list=35%, signal=83%	1.58	****
CESC	GPL96GDS1050	VALPROIC ACID	1498	0.34	1.15	0.001	0.181	1	16815	tags=49%, list=41%, signal=80%	1.15	***
BRCA	GPL4685GSE45587	VALPROIC ACID	248	0.39	1.43	0.002	0.026	0.792	16003	tags=56%, list=39%, signal=92%	1.43	**
ACC	GPL6883GSE26940	VALPROIC ACID	3287	0.3	1.1	0.009	0.289	1	19154	tags=58%, list=47%, signal=100%	1.1	**
COAD	GPL6244GSE23909	VALPROIC ACID	238	0.37	1.29	0.011	0.168	0.996	5466	tags=24%, list=13%, signal=27%	1.29	**
LGG	GPL570GSE14973	VALPROIC ACID	652	0.31	1.22	0.013	0.215	1	9216	tags=22%, list=23%, signal=28%	1.22	**
ACC	GPL96GDS1050	VALPROIC ACID	1498	0.31	1.12	0.023	0.263	1	14824	tags=45%, list=36%, signal=68%	1.12	*
KIRC	GPL570GSE14973	VALPROIC ACID	652	0.33	1.15	0.041	0.285	1	15087	tags=42%, list=37%, signal=65%	1.15	*
UCS	GPL570GSE14973	VALPROIC ACID	652	0.3	1.17	0.044	0.698	1	16956	tags=48%, list=41%, signal=80%	1.17	*
HNSC	GPL570GSE14973	VALPROIC ACID	652	0.34	1.1	0.052	0.904	1	17913	tags=53%, list=44%, signal=92%	1.1	*
UCS	GPL4685GSE45587	VALPROIC ACID	248	0.34	1.24	0.053	0.696	1	20606	tags=68%, list=50%, signal=136%	1.24	*
BRCA	GPL10558GSE35242	VORINOSTAT	1502	0.34	1.33	0	0.067	0.988	16455	tags=47%, list=40%, signal=75%	1.33	****
LUSC	GPL10558GSE35242	VORINOSTAT	1502	0.36	1.34	0	0.063	0.987	17354	tags=55%, list=42%, signal=92%	1.34	****
LGG	GPL571GSE18544	VORINOSTAT	262	0.44	1.63	0	0.008	0.152	16399	tags=58%, list=40%, signal=96%	1.63	****
GBM	GPL571GSE18544	VORINOSTAT	262	0.37	1.41	0	0.053	0.902	12626	tags=42%, list=31%, signal=60%	1.41	****
TGCT	GPL6947GSE41504	VORINOSTAT	516	-0.3	-1.46	0	0.031	0.462	9626	tags=34%, list=24%, signal=44%	-1.46	****
KIRP	GPL10558GSE35242	VORINOSTAT	1502	0.36	1.24	0	0.087	1	17478	tags=50%, list=43%, signal=85%	1.24	****
READ	GPL10558GSE35242	VORINOSTAT	1502	0.37	1.72	0	0.001	0.04	17168	tags=62%, list=42%, signal=102%	1.72	****
PAAD	GPL10558GSE35242	VORINOSTAT	1502	0.44	1.93	0	0	0	17575	tags=65%, list=43%, signal=110%	1.93	****
CESC	GPL571GSE18544	VORINOSTAT	262	0.45	1.44	0	0.02	0.52	15854	tags=62%, list=39%, signal=101%	1.44	****
CESC	GPL10558GSE35242	VORINOSTAT	1502	0.38	1.28	0	0.067	0.994	16749	tags=53%, list=41%, signal=86%	1.28	****
ACC	GPL10558GSE35242	VORINOSTAT	1502	0.41	1.5	0	0.014	0.518	17633	tags=60%, list=43%, signal=102%	1.5	****
ACC	GPL6947GSE41504	VORINOSTAT	516	0.37	1.32	0	0.061	0.989	10793	tags=38%, list=26%, signal=51%	1.32	****
LUAD	GPL10558GSE35242	VORINOSTAT	1502	0.31	1.27	0.001	0.106	0.999	17163	tags=48%, list=42%, signal=79%	1.27	***
PRAD	GPL10558GSE35242	VORINOSTAT	1502	0.29	1.22	0.001	0.168	1	19681	tags=59%, list=48%, signal=110%	1.22	***
PAAD	GPL571GSE18544	VORINOSTAT	262	0.37	1.5	0.001	0.008	0.511	14591	tags=42%, list=36%, signal=65%	1.5	***
LIHC	GPL6947GSE41504	VORINOSTAT	516	0.39	1.17	0.003	0.378	1	10454	tags=36%, list=26%, signal=48%	1.17	**
ACC	GPL571GSE18544	VORINOSTAT	262	0.39	1.35	0.004	0.05	0.975	14783	tags=48%, list=36%, signal=75%	1.35	**
KIRC	GPL10558GSE35242	VORINOSTAT	1502	0.32	1.14	0.007	0.301	1	20639	tags=59%, list=50%, signal=114%	1.14	**
BLCA	GPL6947GSE41504	VORINOSTAT	516	0.37	1.21	0.008	0.224	1	10221	tags=32%, list=25%, signal=42%	1.21	**
KICH	GPL6947GSE41504	VORINOSTAT	516	0.38	1.17	0.01	0.226	1	12708	tags=35%, list=31%, signal=51%	1.17	**
KIRP	GPL571GSE18544	VORINOSTAT	262	0.37	1.25	0.017	0.082	1	13537	tags=35%, list=33%, signal=52%	1.25	**
READ	GPL571GSE18544	VORINOSTAT	262	0.32	1.32	0.018	0.05	0.977	15018	tags=48%, list=37%, signal=75%	1.32	**
GBM	GPL10558GSE35242	VORINOSTAT	1502	0.29	1.15	0.024	0.337	1	20349	tags=60%, list=50%, signal=115%	1.15	*
LGG	GPL10558GSE35242	VORINOSTAT	1502	0.29	1.14	0.03	0.343	1	16843	tags=42%, list=41%, signal=68%	1.14	*
LUSC	GPL571GSE18544	VORINOSTAT	262	0.35	1.25	0.035	0.124	1	17258	tags=57%, list=42%, signal=98%	1.25	*
BLCA	GPL10558GSE35242	VORINOSTAT	1502	0.33	1.09	0.038	0.425	1	18300	tags=50%, list=45%, signal=87%	1.09	*

## Sheet: GSEA - HS library drugs
Drug
Bexarotene
Bortezomib
Carboplatin
Celecoxib
Cetuximab
Chlorambucil
Cisplatin
Colchicine
Cyclophosphamide
Cyclosporine
Dactinomycin
Decitabine
Deferasirox
Deferoxamine
Dexamethasone
Disulfiram
Docetaxel
Doxorubicin
Enzalutamide
Etoposide
Fluorouracil
Gefitinib
Hydrocortisone
Imatinib
Isotretinoin
Letrozole
Methotrexate
Mycophenolate
Mofetil
Paclitaxel
Pemetrexed
Prednisolone
Progesterone
Ribavirin
Sirolimus
Sorafenib
Tamoxifen
Temozolomide
Tocilizumab
Trastuzumab
Tretinoin
Trovafloxacin
Valproic_acid
Vemurafenib
Vincristine
Vorinostat
