# Supplementary material for: Expression of the checkpoint kinase BUB1 is a predictor of response to cancer therapies
Source: Sci Rep. 2024 Feb 23;14:4461. doi: 10.1038/s41598-024-55080-y (PMC10891059; doi:10.1038/s41598-024-55080-y)
Supplement: Supplementary file 4 — Supplementary Information 4. [file 41598_2024_55080_MOESM4_ESM.xlsx]

## Sheet: GDSC1
DRUG_NAME	cor	p	conf.low	conf.high	method
(5Z)-7-Oxozeaenol	0.1	0.00298	0.0340914	0.164731	Pearson
ACY_1215	-0.13	0.000155	-0.190099	-0.0611144	Pearson
AGI-6780	-0.096	0.00437	-0.160345	-0.0299651	Pearson
AICA_Ribonucleotide	-0.11	0.000855	-0.174464	-0.0457879	Pearson
AKT inhibitor VIII	-0.076	0.00147	-0.122522	-0.0292401	Pearson
Alectinib	-0.092	0.00631	-0.156349	-0.0259434	Pearson
Alisertib	-0.1	0.00317	-0.16511	-0.0336487	Pearson
Amuvatinib	-0.11	0.00112	-0.17403	-0.0438003	Pearson
Apitolisib	-0.068	0.0444	-0.132833	-0.00170681	Pearson
AR-42	-0.099	0.00322	-0.164486	-0.0333881	Pearson
Ara_G	-0.18	4.17e-08	-0.245961	-0.118558	Pearson
ARRY-520	-0.076	0.0244	-0.14139	-0.00982575	Pearson
AT_7519	-0.12	0.000521	-0.181418	-0.0510374	Pearson
Avagacestat	-0.051	0.0293	-0.0972777	-0.00516695	Pearson
Axitinib	-0.078	0.0188	-0.142319	-0.0129879	Pearson
AZ20	-0.1	0.00248	-0.164193	-0.0354472	Pearson
AZD1208	-0.097	0.00358	-0.160894	-0.0317743	Pearson
AZD6738	-0.084	0.0116	-0.148371	-0.0188083	Pearson
AZD7762	-0.12	4.62e-07	-0.163086	-0.0723672	Pearson
AZD8055	-0.083	0.013	-0.147066	-0.0174741	Pearson
AZD8931	0.1	0.00167	0.0395722	0.168914	Pearson
BAY-61-3606	-0.074	0.0304	-0.140786	-0.00703715	Pearson
Belinostat	-0.087	0.0102	-0.153111	-0.0208085	Pearson
BI_2536	-0.14	0.0079	-0.232585	-0.0358172	Pearson
BIX02189	-0.16	9.09e-07	-0.227114	-0.0991254	Pearson
Bleomycin (10 uM)	0.086	0.00947	0.021193	0.150775	Pearson
Bleomycin (50 uM)	0.071	0.0336	0.00551489	0.135201	Pearson
BMS_345541	-0.12	0.00026	-0.186049	-0.0567842	Pearson
Bosutinib	-0.069	0.0359	-0.133724	-0.00458586	Pearson
BPTES	-0.069	0.0396	-0.13336	-0.00327654	Pearson
Brivanib_BMS_540215	-0.15	1.25e-05	-0.208895	-0.0806651	Pearson
BX_912	-0.14	1.64e-05	-0.207538	-0.078889	Pearson
BX795	-0.1	0.00196	-0.16604	-0.0377011	Pearson
C_75	-0.12	0.00026	-0.186659	-0.0569698	Pearson
Cabozantinib	-0.075	0.0252	-0.140148	-0.00938342	Pearson
CAP-232, TT-232, TLN-232	0.076	0.0234	0.0103555	0.141393	Pearson
Capivasertib	-0.066	0.0458	-0.130858	-0.00123806	Pearson
CAY10566	-0.081	0.0163	-0.146038	-0.0149478	Pearson
CAY10603	-0.098	0.00364	-0.162783	-0.0320172	Pearson
CCT-018159	-0.067	0.0447	-0.131416	-0.00158849	Pearson
CGP_082996	-0.16	0.00141	-0.257895	-0.0632068	Pearson
CI-1040	0.088	0.00824	0.0227982	0.152486	Pearson
Cisplatin	-0.053	0.0241	-0.0986361	-0.00694672	Pearson
CP466722	-0.14	3.11e-05	-0.202768	-0.0740122	Pearson
Crizotinib	-0.12	0.0188	-0.214881	-0.019787	Pearson
CUDC-101	-0.095	0.00514	-0.160147	-0.0284789	Pearson
CX_5461	-0.11	0.00106	-0.174656	-0.0443701	Pearson
Cyclopamine	-0.19	0.000154	-0.286494	-0.0936439	Pearson
Dacinostat	-0.08	0.0191	-0.14684	-0.0132177	Pearson
Daporinad	-0.11	0.00141	-0.17407	-0.0420902	Pearson
DMOG	-0.12	0.000327	-0.18808	-0.0559928	Pearson
eEF2K_Inhibitor_A_484954	-0.1	0.00236	-0.166038	-0.0362509	Pearson
EHT-1864	-0.067	0.0439	-0.131243	-0.00184536	Pearson
Entinostat	-0.13	0.011	-0.227031	-0.0299603	Pearson
Enzastaurin	-0.07	0.0382	-0.134678	-0.00380879	Pearson
Etoposide	-0.12	0.000361	-0.186909	-0.0550181	Pearson
ETP_45835	-0.17	4.77e-07	-0.230113	-0.102842	Pearson
Fedratinib	-0.13	7.45e-05	-0.196174	-0.0671789	Pearson
FEN1_3940	-0.11	0.00141	-0.170816	-0.0413077	Pearson
Flavopiridol	-0.11	0.000736	-0.178043	-0.0477838	Pearson
FMK	-0.089	0.0137	-0.158883	-0.0183273	Pearson
Foretinib	-0.072	0.0318	-0.137262	-0.00629212	Pearson
FR-180204	-0.075	0.0251	-0.140108	-0.00941665	Pearson
FS106	-0.1	0.00237	-0.164738	-0.0359345	Pearson
FY069	-0.12	0.000528	-0.179893	-0.0505062	Pearson
Gemcitabine	-0.053	0.026	-0.100054	-0.00638982	Pearson
Genentech_Cpd_10	-0.14	1.47e-05	-0.208424	-0.0797355	Pearson
GNF_2	-0.13	0.0137	-0.223291	-0.0260235	Pearson
GSK1070916	-0.16	3.29e-06	-0.224024	-0.0926928	Pearson
GSK319347A	-0.14	0.00677	-0.233332	-0.0381723	Pearson
GSK429286A	-0.15	3.75e-06	-0.217823	-0.0895114	Pearson
GSK690693	-0.13	0.000113	-0.193356	-0.0639669	Pearson
GSK-J4	-0.069	0.04	-0.133811	-0.00314802	Pearson
GW_2580	-0.1	0.00266	-0.16505	-0.0350896	Pearson
GW843682X	-0.14	0.00704	-0.234784	-0.0378756	Pearson
I_BET_762	-0.12	0.000471	-0.181587	-0.0517354	Pearson
I_CBP112	-0.11	0.00176	-0.176553	-0.0410062	Pearson
IC_87114	-0.14	4.28e-05	-0.200503	-0.0715893	Pearson
Idelalisib	-0.12	0.000491	-0.18073	-0.0512227	Pearson
Imatinib	-0.12	0.0227	-0.211663	-0.0161621	Pearson
IOX2	-0.078	0.0193	-0.142828	-0.0127082	Pearson
IPA-3	-0.083	0.0157	-0.149391	-0.0156661	Pearson
Ispinesib Mesylate	-0.07	0.0383	-0.13471	-0.00376733	Pearson
JAK1_3715	-0.12	0.000449	-0.180329	-0.0516851	Pearson
JAK3_7406	-0.067	0.0446	-0.131588	-0.00161878	Pearson
JQ1	-0.052	0.0316	-0.0982814	-0.00454549	Pearson
JW_7_24_1	-0.13	9.74e-05	-0.19409	-0.0650222	Pearson
kb_NB_142_70	-0.12	0.000387	-0.182289	-0.0531974	Pearson
KIN001_042	-0.12	0.000405	-0.182104	-0.0528597	Pearson
KIN001_236	-0.16	1.53e-06	-0.2237	-0.0956364	Pearson
KIN001_244	-0.12	0.000366	-0.183567	-0.0539263	Pearson
KIN001_260	-0.17	4.49e-07	-0.23149	-0.103696	Pearson
KIN001_270	-0.19	1.08e-08	-0.252741	-0.126047	Pearson
KIN001-266	-0.096	0.0042	-0.160659	-0.0303607	Pearson
KU_55933	-0.13	7.27e-05	-0.194141	-0.066594	Pearson
KU-60019	-0.072	0.029	-0.136819	-0.00745175	Pearson
Lenalidomide	-0.16	6.17e-07	-0.226457	-0.100241	Pearson
LFM-A13	-0.082	0.0169	-0.148377	-0.0147895	Pearson
Masitinib	-0.12	0.000237	-0.18701	-0.0576287	Pearson
MCT1_6447	-0.1	0.0025	-0.166663	-0.0359255	Pearson
Methotrexate	-0.15	3.58e-06	-0.215322	-0.0886392	Pearson
MIM1	-0.12	0.000206	-0.189207	-0.0591547	Pearson
Mirin	-0.089	0.0104	-0.155682	-0.0208924	Pearson
MPS-1-IN-1	-0.082	0.0148	-0.146791	-0.016091	Pearson
N24798_49_A1	-0.16	1.83e-06	-0.222286	-0.0943081	Pearson
Navitoclax	-0.16	1.09e-06	-0.223394	-0.0967631	Pearson
NG_25	-0.13	4.93e-05	-0.19017	-0.0671308	Pearson
Nilotinib	-0.12	0.000177	-0.187073	-0.0593595	Pearson
NPK76_II_72_1	-0.18	7.39e-08	-0.242171	-0.114877	Pearson
NSC_207895	-0.16	8.47e-07	-0.227926	-0.0997521	Pearson
NSC319726	-0.095	0.00553	-0.160928	-0.027958	Pearson
NU7441	-0.12	0.000515	-0.178752	-0.0503477	Pearson
Nutlin-3a (-)	0.097	0.00344	0.0320164	0.160431	Pearson
NVP_BHG712	-0.1	0.00217	-0.167219	-0.0371684	Pearson
Olaparib	-0.073	0.00187	-0.119312	-0.0271994	Pearson
Omipalisib	-0.07	0.0371	-0.134822	-0.00417774	Pearson
OSI_027	-0.12	0.000514	-0.181733	-0.0512113	Pearson
OSI_930	-0.12	0.000195	-0.188646	-0.0593194	Pearson
PAC_1	-0.12	0.000753	-0.182685	-0.0489022	Pearson
Palbociclib	0.07	0.0392	0.00348947	0.135698	Pearson
Panobinostat	-0.067	0.0487	-0.132205	-0.000389894	Pearson
Parthenolide	-0.14	0.00595	-0.235401	-0.0403582	Pearson
PD0325901	0.18	3.5e-08	0.118579	0.24494	Pearson
PD173074	-0.097	0.00336	-0.160731	-0.0322528	Pearson
Pelitinib	-0.072	0.0317	-0.136991	-0.00631385	Pearson
PFI_3	-0.12	0.000936	-0.182263	-0.0472297	Pearson
PHA_793887	-0.14	3.32e-05	-0.202512	-0.0735991	Pearson
Phenformin	-0.1	0.00248	-0.166948	-0.0360675	Pearson
PI_103	-0.12	0.000401	-0.183695	-0.0533866	Pearson
PIK_93	-0.15	1.06e-05	-0.210826	-0.0821574	Pearson
Ponatinib	-0.095	0.00552	-0.160764	-0.0279474	Pearson
Pyrimethamine	-0.14	0.006	-0.235855	-0.0403206	Pearson
QL_X_138	-0.15	1.5e-05	-0.209334	-0.0800117	Pearson
QL_XI_92	-0.16	1.07e-06	-0.225684	-0.0978525	Pearson
QL_XII_47	-0.11	0.000347	-0.17559	-0.051844	Pearson
QL_XII_61	-0.11	0.0194	-0.198845	-0.0177592	Pearson
QS11	-0.12	0.000625	-0.182783	-0.0502076	Pearson
Quizartinib	-0.11	0.000688	-0.177764	-0.0481654	Pearson
Rapamycin	-0.12	0.0268	-0.221713	-0.0137997	Pearson
Refametinib	0.19	2.22e-16	0.149303	0.239648	Pearson
RU_SKI_43	-0.12	0.000204	-0.188673	-0.0590511	Pearson
Ruxolitinib	-0.13	0.000118	-0.192445	-0.0633936	Pearson
Salubrinal	-0.14	0.0062	-0.235913	-0.0398601	Pearson
SB216763	-0.09	0.00945	-0.157684	-0.0222009	Pearson
Selisistat	-0.15	7.94e-06	-0.213077	-0.0843497	Pearson
Selumetinib	0.17	2.08e-13	0.128398	0.2192	Pearson
Sepantronium_bromide	-0.1	0.00299	-0.167794	-0.0346915	Pearson
SGC0946	-0.098	0.00364	-0.162878	-0.0320401	Pearson
SL0101	-0.11	0.000554	-0.178992	-0.0499435	Pearson
SNX-2112	-0.086	0.0107	-0.151092	-0.0199637	Pearson
Sphingosine_Kinase_1_Inhibitor_II	-0.13	7.45e-05	-0.195644	-0.0669962	Pearson
STF_62247	-0.16	1.2e-06	-0.225504	-0.0973706	Pearson
Sunitinib	-0.14	0.00713	-0.233964	-0.0375373	Pearson
T0901317	-0.15	6.43e-06	-0.214767	-0.0859601	Pearson
TAK_715	-0.13	0.000103	-0.193575	-0.0645621	Pearson
Tamoxifen	-0.071	0.0337	-0.135901	-0.00549764	Pearson
Tanespimycin	0.15	3.79e-06	0.0883441	0.215174	Pearson
Temozolomide	-0.11	0.00102	-0.175291	-0.0447989	Pearson
Temsirolimus	-0.073	0.0294	-0.137605	-0.00730832	Pearson
Tenovin-6	-0.086	0.00976	-0.150846	-0.0209006	Pearson
THZ_1_87	-0.26	0.0121	-0.435502	-0.0579207	Pearson
THZ_2_102_1	-0.13	0.00016	-0.192698	-0.0617772	Pearson
THZ_2_49	-0.14	2.82e-05	-0.205188	-0.0754059	Pearson
Tivozanib	-0.16	2.47e-06	-0.220587	-0.0923906	Pearson
TL_1_85	-0.14	4.96e-05	-0.199513	-0.0704901	Pearson
TL_2_105	-0.16	3.17e-06	-0.218683	-0.0905535	Pearson
Tozasertib	-0.14	0.00583	-0.238412	-0.0411798	Pearson
TPCA_1	-0.15	1.1e-05	-0.210455	-0.0818457	Pearson
Trametinib	0.23	6.06e-12	0.166942	0.293172	Pearson
Tretinoin	-0.12	0.000426	-0.180782	-0.0521515	Pearson
Tubastatin_A	-0.13	6.45e-05	-0.197719	-0.0684836	Pearson
TW 37	-0.078	0.0187	-0.142372	-0.0130423	Pearson
UNC0638	-0.083	0.00043	-0.129215	-0.0370136	Pearson
UNC0642	-0.096	0.00482	-0.161107	-0.0292335	Pearson
UNC1215	-0.1	0.002	-0.168794	-0.0381901	Pearson
Veliparib	-0.097	0.0034	-0.16063	-0.0321493	Pearson
Venotoclax	-0.15	1.1e-05	-0.211036	-0.0820793	Pearson
Vismodegib	-0.1	0.00165	-0.167462	-0.0393032	Pearson
VNLG/124	-0.1	0.00179	-0.169449	-0.0391635	Pearson
Vorinostat	-0.14	2.18e-05	-0.202922	-0.0757602	Pearson
Voxtalisib	-0.078	0.0196	-0.142675	-0.0125528	Pearson
VX_702	-0.13	6.14e-05	-0.195959	-0.0681185	Pearson
Wee1_Inhibitor	-0.12	0.000517	-0.187101	-0.0527255	Pearson
WZ3105	-0.1	0.00226	-0.166648	-0.0367301	Pearson
XMD13_2	-0.11	0.000702	-0.177674	-0.0479984	Pearson
XMD14_99	-0.13	6.36e-05	-0.197401	-0.0684489	Pearson
XMD15_27	-0.14	1.43e-05	-0.208383	-0.0798398	Pearson
XMD8_85	-0.11	0.03	-0.208534	-0.0108136	Pearson
Y_39983	-0.13	8.25e-05	-0.195707	-0.0664738	Pearson
YM201636	-0.13	0.000104	-0.19377	-0.0645435	Pearson
Zibotentan	-0.16	1.79e-06	-0.22268	-0.0945721	Pearson
ZL049	-0.073	0.0283	-0.138012	-0.00779623	Pearson
ZSTK474	-0.11	0.00066	-0.178523	-0.0486517	Pearson

## Sheet: GDSC2
DRUG_NAME	cor	p	conf.low	conf.high	method
BX795	-0.3	2.08e-05	-0.418552	-0.164434	Pearson
Piperlongumine	-0.27	0.000147	-0.390588	-0.131729	Pearson
Tozasertib	-0.25	9.04e-05	-0.364361	-0.127123	Pearson
Elesclomol	-0.24	0.000717	-0.364883	-0.102155	Pearson
LMB_AB1	-0.22	5.16e-09	-0.28506	-0.145241	Pearson
Schweinfurthin A	-0.22	6.35e-09	-0.284043	-0.144057	Pearson
IOX2	-0.21	0.00246	-0.342425	-0.0766914	Pearson
CHIR-99021	-0.21	0.00272	-0.340524	-0.0745517	Pearson
Navitoclax	-0.2	7.26e-10	-0.259942	-0.137052	Pearson
ABT737	-0.2	9.93e-10	-0.259745	-0.136167	Pearson
Remodelin	-0.2	0.00014	-0.293502	-0.0969104	Pearson
Lenalidomide	-0.19	2.56e-09	-0.256074	-0.131755	Pearson
KU-55933	-0.19	4.34e-09	-0.252572	-0.128487	Pearson
MK-1775	-0.19	4.56e-09	-0.250751	-0.127391	Pearson
PFI-1	-0.19	5.09e-09	-0.252931	-0.128243	Pearson
VE-822	-0.19	1.56e-08	-0.253937	-0.125591	Pearson
Nelarabine	-0.19	4.17e-07	-0.257855	-0.116272	Pearson
GSK626616AC	-0.19	6.28e-07	-0.254907	-0.11326	Pearson
Veliparib	-0.18	2.02e-08	-0.245245	-0.120383	Pearson
SB216763	-0.18	2.43e-08	-0.243339	-0.118869	Pearson
WEHI-539	-0.18	3.27e-08	-0.240966	-0.116794	Pearson
GW441756	-0.18	3.38e-08	-0.241922	-0.117178	Pearson
MIRA-1	-0.18	5.65e-08	-0.237461	-0.113397	Pearson
GSK2256098C	-0.18	1.15e-06	-0.250713	-0.108835	Pearson
AZD5991	-0.18	1.45e-06	-0.249784	-0.107446	Pearson
POMHEX	-0.18	1.59e-06	-0.24466	-0.10475	Pearson
Vorinostat	-0.17	7.83e-08	-0.2365	-0.111915	Pearson
Leflunomide	-0.17	2.86e-07	-0.237076	-0.107893	Pearson
VE821	-0.17	3.97e-07	-0.227932	-0.10248	Pearson
CPI-637	-0.17	2.34e-06	-0.241951	-0.101902	Pearson
SGC-CBP30	-0.17	2.86e-06	-0.244375	-0.102057	Pearson
GSK2830371	-0.17	3.87e-06	-0.239899	-0.0987614	Pearson
GSK2276186C	-0.17	5.23e-06	-0.239761	-0.0973066	Pearson
LMB_AB2	-0.17	6.03e-06	-0.238702	-0.0961938	Pearson
GSK2830371A	-0.17	6.43e-06	-0.238211	-0.0956777	Pearson
Bicalutamide	-0.17	0.0158	-0.30284	-0.0326366	Pearson
AZD7762	-0.16	4.87e-07	-0.225633	-0.100702	Pearson
Venetoclax	-0.16	7e-07	-0.223794	-0.0985782	Pearson
EPZ004777	-0.16	8.28e-07	-0.221951	-0.0971364	Pearson
Bosutinib	-0.16	8.67e-07	-0.223532	-0.0976816	Pearson
I-BRD9	-0.16	8.74e-07	-0.222434	-0.0971606	Pearson
Motesanib	-0.16	1.39e-06	-0.220613	-0.0946397	Pearson
AMG-319	-0.16	1.98e-06	-0.218245	-0.0922429	Pearson
RVX-208	-0.16	2.06e-06	-0.224722	-0.0949019	Pearson
BI-2536	-0.16	2.12e-06	-0.220959	-0.093144	Pearson
ML323	-0.16	3e-06	-0.222237	-0.0923091	Pearson
KRAS (G12C) Inhibitor-12	-0.16	3.14e-06	-0.221811	-0.0919414	Pearson
PFI3	-0.16	3.18e-06	-0.221719	-0.0918446	Pearson
MIM1	-0.16	7.88e-06	-0.232758	-0.0924467	Pearson
Zoledronate	-0.16	1.03e-05	-0.234636	-0.091924	Pearson
Teniposide	-0.16	1.17e-05	-0.233618	-0.0908566	Pearson
alpha-lipoic acid	-0.16	1.63e-05	-0.228545	-0.0871501	Pearson
UMI-77	-0.16	1.64e-05	-0.227165	-0.0865879	Pearson
UNC0638	-0.16	2.12e-05	-0.226818	-0.0851435	Pearson
VTP-A	-0.16	2.37e-05	-0.225155	-0.0838981	Pearson
ascorbate (vitamin C)	-0.16	2.46e-05	-0.225766	-0.0839428	Pearson
GSK269962A	-0.16	0.0128	-0.280846	-0.0344952	Pearson
Temozolomide	-0.15	4.28e-06	-0.211444	-0.0862722	Pearson
CZC24832	-0.15	5.07e-06	-0.218565	-0.0885573	Pearson
EPZ5676	-0.15	5.48e-06	-0.210266	-0.0847748	Pearson
SGC0946	-0.15	5.63e-06	-0.211863	-0.0853244	Pearson
PCI-34051	-0.15	6.48e-06	-0.216868	-0.0867897	Pearson
Sepantronium bromide	-0.15	6.73e-06	-0.209327	-0.0835246	Pearson
PRIMA-1MET	-0.15	7.13e-06	-0.216215	-0.0861093	Pearson
AZD6738	-0.15	7.69e-06	-0.208435	-0.0825983	Pearson
P22077	-0.15	8.43e-06	-0.207815	-0.0819547	Pearson
Wee1 Inhibitor	-0.15	8.93e-06	-0.207529	-0.0815893	Pearson
Wnt-C59	-0.15	1.03e-05	-0.213648	-0.0834379	Pearson
Fludarabine	-0.15	3.49e-05	-0.224901	-0.0817237	Pearson
LMB_AB3	-0.15	3.88e-05	-0.224033	-0.0808161	Pearson
630600	-0.15	5.15e-05	-0.221683	-0.0783591	Pearson
729189	-0.15	5.24e-05	-0.221541	-0.0782107	Pearson
Dacarbazine	-0.15	5.5e-05	-0.221125	-0.0777762	Pearson
N29087-69-1	-0.15	6.81e-05	-0.215683	-0.0745927	Pearson
A-366	-0.15	6.9e-05	-0.215855	-0.0745767	Pearson
PAK_5339	-0.15	8.82e-05	-0.21725	-0.0736262	Pearson
CCT-018159	-0.15	0.0382	-0.280419	-0.00814217	Pearson
Axitinib	-0.14	1.24e-05	-0.204834	-0.0790683	Pearson
Nilotinib	-0.14	1.26e-05	-0.205401	-0.0792422	Pearson
ZM447439	-0.14	1.41e-05	-0.205788	-0.0788737	Pearson
NU7441	-0.14	1.52e-05	-0.205157	-0.0782905	Pearson
MK-8776	-0.14	1.62e-05	-0.203961	-0.0775404	Pearson
JQ1	-0.14	1.71e-05	-0.203905	-0.0772728	Pearson
Tamoxifen	-0.14	1.73e-05	-0.202957	-0.076846	Pearson
Olaparib	-0.14	1.83e-05	-0.201514	-0.0760359	Pearson
Ribociclib	-0.14	1.96e-05	-0.201887	-0.0758746	Pearson
Cyclophosphamide	-0.14	2.02e-05	-0.201862	-0.0757106	Pearson
Vismodegib	-0.14	2.15e-05	-0.202289	-0.0755962	Pearson
AZ960	-0.14	3.14e-05	-0.20577	-0.0750949	Pearson
GDC0810	-0.14	3.22e-05	-0.198418	-0.0722115	Pearson
Pevonedistat	-0.14	3.29e-05	-0.198476	-0.0721339	Pearson
AGI-6780	-0.14	3.74e-05	-0.20434	-0.0736875	Pearson
I-BET-762	-0.14	3.76e-05	-0.204295	-0.0736408	Pearson
BMS-345541	-0.14	5.11e-05	-0.202083	-0.0712689	Pearson
Picolinici-acid	-0.14	6.49e-05	-0.200112	-0.0693016	Pearson
N27922-53-1	-0.14	9.75e-05	-0.212636	-0.0714161	Pearson
720427	-0.14	0.000146	-0.212681	-0.0689625	Pearson
N25720-51-A1	-0.14	0.000157	-0.208634	-0.0671514	Pearson
Bromosporine	-0.14	0.000207	-0.209684	-0.0657369	Pearson
CT7033-2	-0.14	0.000215	-0.205987	-0.0642998	Pearson
5-azacytidine	-0.14	0.000222	-0.205826	-0.0640341	Pearson
Tretinoin	-0.14	0.0447	-0.276088	-0.0034473	Pearson
Avagacestat	-0.13	4.66e-05	-0.196139	-0.0695752	Pearson
Rucaparib	-0.13	5e-05	-0.196239	-0.0692593	Pearson
GSK1904529A	-0.13	5.77e-05	-0.193429	-0.0675303	Pearson
GSK2578215A	-0.13	0.000106	-0.189494	-0.0629816	Pearson
WIKI4	-0.13	0.000115	-0.188987	-0.0623881	Pearson
MN-64	-0.13	0.000192	-0.191294	-0.0602479	Pearson
OTX015	-0.13	0.000195	-0.191277	-0.0601536	Pearson
ICL-SIRT078	-0.13	0.000313	-0.202692	-0.0607764	Pearson
BDILV000379a	-0.13	0.000353	-0.204571	-0.0605192	Pearson
GSK-LSD1-2HCl	-0.13	0.000358	-0.201566	-0.0595083	Pearson
Mitoxantrone	-0.13	0.000368	-0.204197	-0.0601302	Pearson
BDF00022089a	-0.13	0.000384	-0.203773	-0.0596898	Pearson
ULK1_4989	-0.13	0.000401	-0.203651	-0.0593562	Pearson
N30652-18-1	-0.13	0.000476	-0.198357	-0.0565683	Pearson
LGK974	-0.12	0.000132	-0.187211	-0.0610366	Pearson
JNK Inhibitor VIII	-0.12	0.00023	-0.184049	-0.0568726	Pearson
Bortezomib	-0.12	0.000246	-0.182936	-0.0561424	Pearson
CCT007093	-0.12	0.00029	-0.183417	-0.0553007	Pearson
Sabutoclax	-0.12	0.000345	-0.186564	-0.055205	Pearson
Entinostat	-0.12	0.000436	-0.183996	-0.0529387	Pearson
IWP-2	-0.12	0.000444	-0.184258	-0.0529017	Pearson
Alisertib	-0.12	0.000446	-0.178638	-0.051224	Pearson
Cisplatin	-0.12	0.000636	-0.193425	-0.0530878	Pearson
GSK3337463A	-0.12	0.0012	-0.192515	-0.0480054	Pearson
GSK2801	-0.12	0.00128	-0.191874	-0.0473413	Pearson
GSK-LSD1	-0.12	0.00142	-0.190859	-0.046187	Pearson
AZD5438	-0.12	0.00149	-0.190276	-0.0456857	Pearson
Elephantin	-0.12	0.00151	-0.19014	-0.0455449	Pearson
Gallibiscoquinazole	-0.12	0.00167	-0.189046	-0.0444131	Pearson
IRAK4_4710	-0.12	0.00168	-0.188998	-0.044363	Pearson
RO-3306	-0.11	0.000531	-0.176673	-0.0495495	Pearson
AGI-5198	-0.11	0.000673	-0.174343	-0.0473597	Pearson
Ruxolitinib	-0.11	0.000721	-0.179433	-0.0483085	Pearson
Crizotinib	-0.11	0.000722	-0.172997	-0.0465253	Pearson
YK-4-279	-0.11	0.000766	-0.173204	-0.0461876	Pearson
Niraparib	-0.11	0.000784	-0.17907	-0.0476266	Pearson
Serdemetan	-0.11	0.00086	-0.1731	-0.0453824	Pearson
Linsitinib	-0.11	0.00111	-0.169126	-0.0426144	Pearson
Telomerase Inhibitor IX	-0.11	0.00115	-0.169551	-0.0424314	Pearson
BIBR-1532	-0.11	0.00121	-0.16961	-0.0420746	Pearson
AZD4547	-0.11	0.00129	-0.168402	-0.0413202	Pearson
XAV939	-0.11	0.0013	-0.174461	-0.0428023	Pearson
EHT-1864	-0.11	0.00133	-0.169587	-0.041416	Pearson
Entospletinib	-0.11	0.00193	-0.170546	-0.0388512	Pearson
765771	-0.11	0.00207	-0.186726	-0.0420129	Pearson
LMP744	-0.11	0.00217	-0.186251	-0.0415213	Pearson
BDOCA000347a	-0.11	0.00384	-0.179884	-0.0349433	Pearson
Sinularin	-0.11	0.00389	-0.179732	-0.0347863	Pearson
615590	-0.11	0.00415	-0.178983	-0.0340135	Pearson
UNC0379	-0.11	0.00427	-0.175911	-0.0331594	Pearson
Topotecan	-0.11	0.00466	-0.177659	-0.0326475	Pearson
GSK343	-0.1	2.86e-05	-0.152431	-0.0556038	Pearson
Paclitaxel	-0.1	0.00152	-0.167009	-0.0398195	Pearson
Dasatinib	-0.1	0.00168	-0.165708	-0.0387606	Pearson
Lestaurtinib	-0.1	0.00176	-0.166612	-0.0386426	Pearson
Mirin	-0.1	0.00212	-0.169625	-0.0379032	Pearson
Vinorelbine	-0.1	0.00234	-0.163106	-0.0356747	Pearson
Methotrexate	-0.1	0.00307	-0.167143	-0.034339	Pearson
CDK9_5038	-0.1	0.00566	-0.175501	-0.0303184	Pearson
PBD-288	-0.1	0.00576	-0.17246	-0.0296034	Pearson
HKMTI-1-005	-0.1	0.00591	-0.172143	-0.0292767	Pearson
Podophyllotoxin bromide	-0.1	0.00607	-0.174535	-0.0294259	Pearson
150412	-0.1	0.00612	-0.174439	-0.0293276	Pearson
AZD5153	-0.1	0.00682	-0.173136	-0.0279854	Pearson
THR-103	-0.099	0.00759	-0.170319	-0.0264067	Pearson
THR-102	-0.099	0.00772	-0.170108	-0.0261892	Pearson
Eg5_9814	-0.099	0.00845	-0.17099	-0.0253609	Pearson
Fulvestrant	-0.097	7.65e-05	-0.144786	-0.0491809	Pearson
OSI-027	-0.097	0.00289	-0.160681	-0.0334647	Pearson
Dinaciclib	-0.097	0.00427	-0.162773	-0.0306331	Pearson
AZD1208	-0.096	0.0101	-0.168437	-0.0230442	Pearson
Palbociclib	-0.095	0.00354	-0.15802	-0.0312869	Pearson
MK-2206	-0.094	0.00386	-0.157151	-0.0303962	Pearson
Pyridostatin	-0.094	0.00434	-0.15739	-0.0294641	Pearson
THR-101	-0.094	0.0109	-0.165877	-0.0218381	Pearson
667880	-0.094	0.0117	-0.166435	-0.0210897	Pearson
Temsirolimus	-0.092	0.00604	-0.156292	-0.0263289	Pearson
776928	-0.091	0.0148	-0.163495	-0.0179648	Pearson
VTP-B	-0.09	0.0152	-0.160904	-0.0173287	Pearson
743380	-0.09	0.0161	-0.162191	-0.0167294	Pearson
LY2109761	-0.089	0.009	-0.154509	-0.0222397	Pearson
CDK9_5576	-0.089	0.0175	-0.161242	-0.0156513	Pearson
Camptothecin	-0.088	0.00664	-0.151554	-0.0246671	Pearson
50869	-0.088	0.018	-0.160734	-0.0152337	Pearson
123138	-0.088	0.0184	-0.160445	-0.0149373	Pearson
Oxaliplatin	-0.087	0.000418	-0.134299	-0.0386229	Pearson
MG-132	-0.087	0.00793	-0.149588	-0.0227251	Pearson
PD173074	-0.087	0.00794	-0.149734	-0.0227376	Pearson
Sorafenib	-0.086	0.00853	-0.14966	-0.0220419	Pearson
PRT062607	-0.086	0.0108	-0.152202	-0.0200325	Pearson
Cytarabine	-0.085	0.0205	-0.15631	-0.0132089	Pearson
L-Oxonoreleagnine	-0.085	0.0226	-0.157617	-0.0120354	Pearson
Irinotecan	-0.084	0.0103	-0.147067	-0.0198748	Pearson
BMS-754807	-0.084	0.0106	-0.147939	-0.0196531	Pearson
Luminespib	-0.083	0.0107	-0.146684	-0.0194144	Pearson
Buparlisib	-0.083	0.0114	-0.146403	-0.0187132	Pearson
Savolitinib	-0.083	0.0117	-0.146229	-0.0184655	Pearson
Vinblastine	-0.083	0.0249	-0.153842	-0.0104846	Pearson
GSK2110183B	-0.083	0.0264	-0.155435	-0.00979903	Pearson
Epirubicin	-0.082	0.0128	-0.145119	-0.0174017	Pearson
LJI308	-0.082	0.0129	-0.145348	-0.0173569	Pearson
Rapamycin	-0.081	0.0144	-0.14442	-0.016129	Pearson
Talazoparib	-0.08	0.0153	-0.143237	-0.0153412	Pearson
BPD-00008900	-0.08	0.0296	-0.151154	-0.00792816	Pearson
glutathione	-0.08	0.0318	-0.151357	-0.00694606	Pearson
Gemcitabine	-0.079	0.0161	-0.142265	-0.0146958	Pearson
Doramapimod	-0.079	0.0163	-0.142509	-0.0145287	Pearson
OF-1	-0.079	0.0196	-0.145077	-0.0127489	Pearson
GSK2606414	-0.078	0.0217	-0.144436	-0.0114721	Pearson
GSK591	-0.077	0.0197	-0.140365	-0.0122711	Pearson
TAF1_5496	-0.076	0.0436	-0.148088	-0.00217593	Pearson
AGK2	-0.071	0.0322	-0.135582	-0.00604724	Pearson
Staurosporine	-0.068	0.0364	-0.131631	-0.00434049	Pearson
Foretinib	-0.068	0.0379	-0.132162	-0.00384354	Pearson
AZD5582	-0.068	0.046	-0.134703	-0.00123175	Pearson
Docetaxel	-0.063	0.011	-0.111931	-0.0145249	Pearson
Dactinomycin	-0.052	0.0342	-0.100762	-0.00392391	Pearson
Ulixertinib	0.051	0.0386	0.0026723	0.0984475	Pearson
VX-11e	0.066	0.0442	0.00171712	0.130003	Pearson
ERK_2440	0.098	0.0085	0.0252078	0.170439	Pearson
ERK_6604	0.15	6.69e-05	0.0760476	0.219471	Pearson
Refametinib	0.16	5.47e-07	0.100731	0.22659	Pearson
SCH772984	0.16	1.46e-06	0.0935537	0.218577	Pearson
Selumetinib	0.17	1.73e-12	0.125816	0.219841	Pearson
PD0325901	0.17	7.95e-08	0.111286	0.235314	Pearson
Trametinib	0.18	2.86e-08	0.117304	0.241195	Pearson

## Sheet: CTRP
DRUG_NAME	cor	p	conf.low	conf.high	method
1S,3R-Rsl-3	-0.15	3.18e-05	-0.211866	-0.0773225	Pearson
3-Cl-Ahpc	-0.26	2.58e-14	-0.328209	-0.199267	Pearson
Aa-Cocf3	-0.14	0.000129	-0.205154	-0.0671977	Pearson
Abt-199	-0.14	0.00168	-0.228631	-0.0539591	Pearson
Afatinib	0.11	0.00282	0.0388564	0.184782	Pearson
Alisertib	-0.18	2.98e-07	-0.247433	-0.112644	Pearson
Alvocidib	-0.21	3.54e-05	-0.303095	-0.111633	Pearson
Apicidin	-0.15	1.82e-05	-0.216995	-0.0820703	Pearson
At13387	-0.22	2.25e-05	-0.309089	-0.117375	Pearson
Avicin_D	-0.14	0.00788	-0.236564	-0.0364965	Pearson
Avrainvillamide	-0.12	0.00509	-0.199481	-0.0357853	Pearson
Axitinib	-0.11	0.00173	-0.179458	-0.0418453	Pearson
Azd7545	-0.2	3.22e-08	-0.261811	-0.127359	Pearson
Azd7762	-0.21	6.94e-10	-0.279763	-0.148082	Pearson
Azd8055	-0.11	0.00122	-0.180374	-0.0447767	Pearson
Barasertib	-0.15	2.93e-05	-0.21642	-0.0794628	Pearson
Bardoxolone_Methyl	-0.19	5.71e-07	-0.258888	-0.115493	Pearson
Belinostat	-0.27	5.41e-08	-0.361489	-0.176937	Pearson
Bendamustine	-0.14	0.000202	-0.208915	-0.0656521	Pearson
Bexarotene	-0.13	0.000373	-0.196295	-0.0576395	Pearson
Bi-2536	-0.27	1.07e-14	-0.329905	-0.201921	Pearson
Bibr-1532	-0.1	0.00441	-0.169551	-0.0316408	Pearson
Bortezomib	-0.12	0.000619	-0.190736	-0.0525163	Pearson
Bosutinib	-0.11	0.00237	-0.177766	-0.0388474	Pearson
Brd1812	-0.15	2.04e-05	-0.220446	-0.0828532	Pearson
Brd9647	-0.12	0.000622	-0.19058	-0.0524443	Pearson
Brd-A86708339	-0.14	0.00561	-0.240572	-0.0421178	Pearson
Brd-K01737880	-0.24	0.0425	-0.441107	-0.00839494	Pearson
Brd-K13999467	-0.14	0.000111	-0.206173	-0.0684374	Pearson
Brd-K14844214	-0.1	0.00617	-0.170512	-0.0285709	Pearson
Brd-K26531177	-0.12	0.00155	-0.187566	-0.0447007	Pearson
Brd-K30748066	-0.29	0.0114	-0.491347	-0.0692025	Pearson
Brd-K34222889	-0.2	6.88e-09	-0.270344	-0.136557	Pearson
Brd-K35604418	-0.17	1.23e-06	-0.240407	-0.10393	Pearson
Brd-K41597374	-0.15	3.01e-05	-0.214732	-0.0786752	Pearson
Brd-K48477130	0.12	0.0242	0.0155979	0.218885	Pearson
Brd-K51490254	-0.1	0.00519	-0.171287	-0.0304167	Pearson
Brd-K55116708	-0.14	0.000125	-0.208605	-0.068564	Pearson
Brd-K61166597	-0.21	1.22e-08	-0.275434	-0.137467	Pearson
Brd-K66453893	-0.22	1.02e-09	-0.28198	-0.148284	Pearson
Brd-K66532283	-0.17	3.26e-06	-0.2377	-0.0985912	Pearson
Brd-K70511574	-0.22	1.18e-09	-0.281171	-0.147425	Pearson
Brd-K80183349	-0.17	1.56e-06	-0.238337	-0.102027	Pearson
Brd-K92856060	-0.14	6.77e-05	-0.213766	-0.0739385	Pearson
Brd-K97651142	-0.2	4.82e-08	-0.263296	-0.126771	Pearson
Brivanib	-0.17	2.05e-06	-0.238543	-0.100972	Pearson
Cay10618	-0.18	2.05e-07	-0.247228	-0.113888	Pearson
Cct036477	-0.12	0.000463	-0.192481	-0.0550371	Pearson
Cd-437	-0.26	2.08e-13	-0.322404	-0.191662	Pearson
Ceranib-2	-0.2	1.35e-08	-0.263517	-0.130969	Pearson
Cerulenin	-0.23	1.26e-10	-0.292256	-0.159481	Pearson
Chir-99021	-0.14	0.000167	-0.203937	-0.0652044	Pearson
Chlorambucil	-0.26	1.59e-13	-0.326331	-0.19466	Pearson
Chm-1	-0.16	4.52e-06	-0.228923	-0.093403	Pearson
Ciclopirox	-0.21	1.11e-09	-0.278298	-0.146021	Pearson
Cil41	-0.15	0.00159	-0.247746	-0.059349	Pearson
Cil56	-0.21	1.16e-05	-0.303476	-0.119647	Pearson
Cil70	-0.16	0.00104	-0.250417	-0.064495	Pearson
Clofarabine	-0.28	1.66e-16	-0.346231	-0.219535	Pearson
Col-3	-0.28	5.6e-12	-0.358535	-0.206825	Pearson
Compound_23_Citrate	-0.12	0.000666	-0.192734	-0.0525602	Pearson
Compound_7D-Cis	-0.12	0.00122	-0.195853	-0.0487141	Pearson
Cr-1-31B	-0.17	1.28e-06	-0.236199	-0.101886	Pearson
Crizotinib	-0.12	0.000517	-0.192183	-0.0541936	Pearson
Curcumin	-0.18	6.67e-07	-0.241942	-0.107047	Pearson
Cyanoquinoline_11	-0.1	0.0369	-0.197261	-0.00628968	Pearson
Cytarabine_Hydrochloride	-0.28	1e-15	-0.342907	-0.214448	Pearson
Dacarbazine	-0.19	7.78e-08	-0.255904	-0.121476	Pearson
Daporinad	-0.19	7.47e-07	-0.259924	-0.114863	Pearson
Decitabine	-0.26	4.75e-14	-0.324897	-0.196038	Pearson
Dexamethasone	-0.2	2.13e-08	-0.26635	-0.131001	Pearson
Dinaciclib	-0.22	1.83e-05	-0.308184	-0.11846	Pearson
Docetaxel	-0.3	3.3e-09	-0.393264	-0.206882	Pearson
Doxorubicin	-0.23	3.94e-11	-0.29293	-0.162663	Pearson
Elocalcitol	-0.14	0.000119	-0.206312	-0.0680384	Pearson
Entinostat	-0.15	2.17e-05	-0.219008	-0.0819834	Pearson
Epigallocatechin-3-Monogallate	-0.16	1.45e-05	-0.233211	-0.0896039	Pearson
Erastin	-0.14	6.46e-05	-0.208305	-0.0722476	Pearson
Erlotinib	0.11	0.00272	0.0369996	0.174757	Pearson
Etoposide	-0.29	2.06e-16	-0.348648	-0.220829	Pearson
Etp-46464	-0.13	0.00199	-0.212804	-0.0484648	Pearson
Fluvastatin	-0.11	0.00179	-0.18114	-0.041964	Pearson
Fqi-1	-0.12	0.0101	-0.217139	-0.0298239	Pearson
Fqi-2	-0.19	9.48e-08	-0.251953	-0.118859	Pearson
Gefitinib	0.11	0.00275	0.0373499	0.176756	Pearson
Gemcitabine	-0.24	8.81e-11	-0.304961	-0.167698	Pearson
Gmx-1778	-0.13	0.000238	-0.197481	-0.0609217	Pearson
Gossypol	-0.16	1.77e-05	-0.22425	-0.08507	Pearson
Gsk-3_Inhibitor_Ix	-0.12	0.00106	-0.187393	-0.0476869	Pearson
Gsk461364	-0.27	3.02e-14	-0.332871	-0.201973	Pearson
Gsk525762A	-0.17	8.68e-07	-0.238753	-0.104564	Pearson
Gsk-J4	-0.43	6.95e-05	-0.599354	-0.235027	Pearson
Gw-405833	-0.14	6.09e-05	-0.210203	-0.0732553	Pearson
Gw-843682X	-0.21	1.92e-08	-0.273284	-0.134895	Pearson
Hbx-41108	-0.13	0.00201	-0.210481	-0.0478427	Pearson
I-Bet151	-0.18	1.31e-07	-0.250314	-0.116964	Pearson
Indisulam	-0.17	3.41e-06	-0.237996	-0.0985203	Pearson
Isoevodiamine	-0.16	3.22e-06	-0.231161	-0.0958318	Pearson
Isoliquiritigenin	-0.15	0.0229	-0.281797	-0.0216692	Pearson
Isox	-0.17	2.09e-06	-0.2353	-0.099465	Pearson
Jq-1	-0.15	1.44e-05	-0.219579	-0.0842497	Pearson
Ki8751	-0.11	0.00194	-0.181455	-0.0413659	Pearson
Ko-143	-0.11	0.0023	-0.176718	-0.0388429	Pearson
Kpt185	-0.2	1.55e-06	-0.274714	-0.118351	Pearson
Ku-55933	-0.11	0.00187	-0.179666	-0.0412582	Pearson
Ku-60019	-0.16	3.31e-06	-0.230977	-0.0956396	Pearson
Kw-2449	-0.17	9.99e-07	-0.23913	-0.104183	Pearson
Kx2-391	-0.21	2.33e-09	-0.278524	-0.144081	Pearson
Lapatinib	0.13	0.000381	0.0584402	0.199414	Pearson
Lbh-589	-0.11	0.00244	-0.175137	-0.0380052	Pearson
Le-135	-0.15	3.35e-05	-0.215501	-0.0784161	Pearson
Leptomycin_B	-0.18	1.71e-07	-0.24575	-0.113831	Pearson
Linifanib	-0.11	0.00268	-0.173708	-0.0368806	Pearson
Lovastatin	-0.11	0.00284	-0.173111	-0.0362658	Pearson
Lrrk2-In-1	-0.2	1.45e-06	-0.281093	-0.121572	Pearson
Ly-2183240	-0.22	3.21e-10	-0.286971	-0.154116	Pearson
Manumycin_A	-0.26	5.78e-14	-0.327341	-0.197231	Pearson
Marinopyrrole_A	-0.2	3.74e-06	-0.286043	-0.118905	Pearson
Mdivi-1	-0.1	0.00446	-0.170587	-0.0317243	Pearson
Merck60	-0.2	7.95e-09	-0.26775	-0.134763	Pearson
Methotrexate	-0.25	1.71e-12	-0.317846	-0.184544	Pearson
Methylstat	-0.18	2.26e-05	-0.260009	-0.0977395	Pearson
Mg-132	-0.13	0.0284	-0.23525	-0.0134224	Pearson
Mgcd-265	-0.13	0.000241	-0.197626	-0.060897	Pearson
Mitomycin	-0.18	6.86e-07	-0.242197	-0.107054	Pearson
Mk-1775	-0.2	3.33e-08	-0.264031	-0.128368	Pearson
Ml031	-0.13	0.000594	-0.202223	-0.0560845	Pearson
Ml162	-0.11	0.00141	-0.180405	-0.0436959	Pearson
Ml210	-0.16	1.18e-05	-0.224867	-0.0872894	Pearson
Ml239	-0.19	1.06e-07	-0.254307	-0.119617	Pearson
Ml311	-0.2	5.88e-09	-0.268148	-0.135862	Pearson
Ml320	-0.16	1.4e-05	-0.225575	-0.0867371	Pearson
Mln2238	-0.16	3.73e-06	-0.228742	-0.0941644	Pearson
Momelotinib	-0.18	7.81e-07	-0.246523	-0.108523	Pearson
Mst-312	-0.17	2.05e-06	-0.23487	-0.0993675	Pearson
Nakiterpiosin	-0.21	6.57e-09	-0.271435	-0.137274	Pearson
Narciclasine	-0.2	2.92e-08	-0.265968	-0.12978	Pearson
Necrostatin-1	-0.11	0.0019	-0.182737	-0.0418431	Pearson
Necrosulfonamide	-0.24	3.85e-08	-0.315106	-0.154052	Pearson
Neopeltolide	-0.2	0.00316	-0.327682	-0.0689721	Pearson
Neuronal_Differentiation_Inducer_Iii	-0.11	0.00283	-0.17368	-0.0364174	Pearson
Niclosamide	-0.19	5.45e-08	-0.258675	-0.124049	Pearson
Nsc_74859	-0.15	1.97e-05	-0.222665	-0.0838822	Pearson
Nsc19630	-0.17	3.97e-05	-0.252185	-0.0912484	Pearson
Nsc23766	-0.11	0.00177	-0.180803	-0.0419799	Pearson
Nsc48300	-0.22	9.26e-10	-0.280424	-0.147678	Pearson
Nsc632839	-0.14	9.99e-05	-0.20512	-0.0686747	Pearson
Nsc95397	-0.19	1.9e-07	-0.264874	-0.122669	Pearson
Nvp-231	-0.22	6.91e-10	-0.282982	-0.149875	Pearson
Nvp-Bez235	-0.11	0.00693	-0.192332	-0.0309903	Pearson
Obatoclax	-0.13	0.000199	-0.198209	-0.0622829	Pearson
Olaparib	-0.13	0.000295	-0.195473	-0.0589275	Pearson
Oligomycin_A	-0.13	0.000151	-0.201391	-0.0649777	Pearson
Omacetaxine_Mepesuccinate	-0.17	4.6e-05	-0.247221	-0.0884612	Pearson
Osi-930	-0.15	0.000136	-0.223594	-0.0730783	Pearson
Pac-1	-0.14	0.000102	-0.210428	-0.0703668	Pearson
Paclitaxel	-0.2	3.04e-08	-0.262779	-0.128028	Pearson
Parbendazole	-0.2	8.06e-09	-0.266081	-0.133845	Pearson
Pazopanib	-0.14	4.77e-05	-0.212039	-0.0752543	Pearson
Pd 153035	0.11	0.00657	0.0321525	0.195556	Pearson
Pevonedistat	-0.25	2.52e-12	-0.314876	-0.181897	Pearson
Pf-184	-0.18	4.31e-07	-0.248743	-0.111877	Pearson
Pf-3758309	-0.25	3.6e-07	-0.344447	-0.158771	Pearson
Pf-573228	-0.13	0.000411	-0.193213	-0.0560611	Pearson
Pf-750	-0.13	0.000424	-0.204088	-0.0590829	Pearson
Pha-793887	-0.22	5.96e-10	-0.281218	-0.149289	Pearson
Phloretin	-0.23	1.96e-10	-0.291071	-0.157691	Pearson
Pifithrin-Mu	-0.17	1.01e-06	-0.240815	-0.104896	Pearson
Piperlongumine	-0.21	2.24e-09	-0.276025	-0.142837	Pearson
Pl-Di	-0.19	1.52e-07	-0.254943	-0.118682	Pearson
Prima-1	-0.21	1.73e-08	-0.273221	-0.135214	Pearson
Prima-1-Met	-0.13	0.00947	-0.22785	-0.0323904	Pearson
Px-12	-0.22	3.02e-10	-0.290653	-0.156353	Pearson
Qw-Bi-011	-0.15	0.0227	-0.277188	-0.0215418	Pearson
R428	-0.13	0.0016	-0.213759	-0.0508215	Pearson
Rg-108	-0.12	0.000679	-0.188448	-0.051218	Pearson
Rigosertib	-0.2	1.27e-08	-0.271553	-0.135326	Pearson
Ruxolitinib	-0.2	6.48e-09	-0.270194	-0.136659	Pearson
Sb-225002	-0.21	1.26e-09	-0.275978	-0.144405	Pearson
Sb-743921	-0.18	1.29e-07	-0.249331	-0.11652	Pearson
Sch-79797	-0.13	0.000206	-0.197879	-0.0619409	Pearson
Selumetinib	0.1	0.004	0.0329674	0.171795	Pearson
Serdemetan	-0.12	0.00114	-0.189475	-0.0476574	Pearson
Sid_26681509	-0.16	2.19e-05	-0.228858	-0.0857636	Pearson
Sirolimus	-0.16	8.09e-06	-0.223247	-0.0884214	Pearson
Skepinone-L	-0.12	0.022	-0.215279	-0.0170799	Pearson
Ski-Ii	-0.11	0.00165	-0.183149	-0.0431152	Pearson
Smer-3	-0.13	0.000633	-0.203461	-0.0559598	Pearson
Sn-38	-0.17	9.4e-06	-0.242495	-0.0955777	Pearson
Snx-2112	-0.17	1.75e-06	-0.232839	-0.0991305	Pearson
Sorafenib	-0.1	0.00489	-0.168512	-0.0304834	Pearson
Sotrastaurin	-0.19	1.08e-05	-0.265904	-0.104465	Pearson
Sr-Ii-138A	-0.21	2.16e-09	-0.272302	-0.140927	Pearson
Stemregenin_1	-0.16	5.75e-06	-0.22833	-0.0920787	Pearson
Stf-31	-0.21	2.74e-09	-0.278849	-0.143798	Pearson
Su11274	-0.19	6.92e-08	-0.258345	-0.12308	Pearson
Tacedinaline	-0.17	3.47e-05	-0.254099	-0.0928292	Pearson
Tacrolimus	-0.12	0.000806	-0.191377	-0.0507773	Pearson
Teniposide	-0.33	4.82e-12	-0.413292	-0.241803	Pearson
Tg-101348	-0.13	0.000378	-0.195056	-0.057169	Pearson
Tigecycline	-0.2	3.87e-05	-0.289535	-0.105703	Pearson
Tipifarnib-P2	-0.13	0.0077	-0.219017	-0.0340122	Pearson
Tivantinib	-0.27	5.29e-08	-0.363844	-0.178295	Pearson
Topotecan	-0.23	8.48e-11	-0.289886	-0.159091	Pearson
Tosedostat	-0.13	0.000266	-0.202191	-0.0617061	Pearson
Tpca-1	-0.12	0.000986	-0.184205	-0.0473587	Pearson
Triazolothiadiazine	-0.25	1.08e-12	-0.310832	-0.181198	Pearson
Triptolide	-0.11	0.00181	-0.17852	-0.041229	Pearson
Tw-37	-0.16	8.4e-06	-0.227559	-0.0900132	Pearson
Vaf-347	0.13	0.00284	0.0458797	0.21751	Pearson
Valdecoxib	-0.2	4.73e-08	-0.264083	-0.127233	Pearson
Vandetanib	0.11	0.00233	0.039034	0.177947	Pearson
Ver-155008	-0.12	0.001	-0.183825	-0.0471392	Pearson
Vincristine	-0.23	2.84e-11	-0.292804	-0.163348	Pearson
Vorinostat	-0.15	1.52e-05	-0.222153	-0.0849974	Pearson
Vx-680	-0.32	0.00357	-0.505989	-0.110158	Pearson
Wp1130	-0.18	9.47e-07	-0.243212	-0.106242	Pearson
Yk_4-279	-0.17	2.53e-06	-0.232278	-0.0973485	Pearson
Ym-155	-0.24	1.02e-10	-0.305992	-0.167915	Pearson
Zebularine	-0.17	7.62e-07	-0.240337	-0.105796	Pearson
Pd318088	0.096	0.00616	0.0274742	0.164059	Pearson
Ml334 Diastereomer	0.096	0.0236	0.0129734	0.177904	Pearson
Byl-719	0.096	0.0238	0.0128241	0.177906	Pearson
Plx-4032	0.095	0.00795	0.024999	0.164486	Pearson
Austocystin D	0.095	0.012	0.0209644	0.168154	Pearson
Wz4002	0.087	0.04	0.00402446	0.169224	Pearson
Brd-K64610608	0.072	0.0482	0.000580014	0.142641	Pearson
Brd4132	-0.071	0.0485	-0.141519	-0.000471071	Pearson
Tipifarnib-P1	-0.072	0.0424	-0.141532	-0.0024912	Pearson
Lenvatinib	-0.073	0.0384	-0.14218	-0.00394928	Pearson
Ml050	-0.073	0.0402	-0.142304	-0.00327917	Pearson
Npc-26	-0.073	0.0448	-0.143286	-0.0017126	Pearson
L-685458	-0.074	0.0356	-0.142441	-0.00499867	Pearson
Tivozanib	-0.074	0.0393	-0.143449	-0.00363696	Pearson
Xl765	-0.074	0.0396	-0.144179	-0.00355831	Pearson
Bms-345541	-0.074	0.0402	-0.143575	-0.00330956	Pearson
Regorafenib	-0.074	0.0414	-0.144274	-0.00291002	Pearson
Cal-101	-0.075	0.0346	-0.14381	-0.00543726	Pearson
Masitinib	-0.075	0.0363	-0.145336	-0.00483232	Pearson
Brd-A02303741	-0.075	0.0427	-0.1465	-0.00247829	Pearson
Srt-1720	-0.077	0.0372	-0.148357	-0.00457573	Pearson
Nvp-Bsk805	-0.078	0.0294	-0.146928	-0.00782272	Pearson
Itraconazole	-0.079	0.0302	-0.149696	-0.00759847	Pearson
Osi-027	-0.08	0.0232	-0.14813	-0.0109819	Pearson
Ku_0060648	-0.08	0.0248	-0.148857	-0.0101515	Pearson
Ku-0063794	-0.081	0.0224	-0.149461	-0.011476	Pearson
Brd6340	-0.081	0.0231	-0.149289	-0.0111245	Pearson
Fingolimod	-0.081	0.0234	-0.150393	-0.0110058	Pearson
Brd-K45681478	-0.081	0.0255	-0.150503	-0.00992942	Pearson
Sunitinib	-0.082	0.0209	-0.151462	-0.0125485	Pearson
Az-3146	-0.082	0.0228	-0.152419	-0.0115179	Pearson
Sns-032	-0.082	0.0266	-0.152808	-0.0095239	Pearson
Simvastatin	-0.083	0.0259	-0.155358	-0.0100292	Pearson
Khs101	-0.084	0.0204	-0.154789	-0.013098	Pearson
Pi-103	-0.085	0.0167	-0.153942	-0.0154445	Pearson
Nintedanib	-0.085	0.0192	-0.156021	-0.0139778	Pearson
Silmitasertib	-0.085	0.0203	-0.155606	-0.0132646	Pearson
Brd-K63431240	-0.086	0.0151	-0.154286	-0.0166752	Pearson
Bix-01294	-0.086	0.016	-0.155077	-0.0160714	Pearson
Navitoclax	-0.087	0.0146	-0.155434	-0.0171489	Pearson
Brd-K50799972	-0.087	0.015	-0.156103	-0.0169421	Pearson
Cd-1530	-0.087	0.0187	-0.158026	-0.0144753	Pearson
B02	-0.088	0.0144	-0.158126	-0.0176446	Pearson
Brd-K11533227	-0.088	0.0179	-0.159165	-0.0151464	Pearson
Ouabain	-0.089	0.0114	-0.156401	-0.0200455	Pearson
Nelarabine	-0.089	0.0161	-0.160252	-0.0165603	Pearson
Pifithrin-Alpha	-0.09	0.0114	-0.159155	-0.0204302	Pearson
Linsitinib	-0.09	0.0119	-0.158317	-0.0198385	Pearson
Abt-737	-0.09	0.0148	-0.162141	-0.0177991	Pearson
Spautin-1	-0.094	0.00848	-0.163103	-0.0241227	Pearson
Pluripotin	-0.095	0.00675	-0.162829	-0.026383	Pearson
Tretinoin	-0.096	0.00725	-0.165465	-0.0260953	Pearson
Raf265	-0.096	0.0167	-0.174229	-0.0175694	Pearson
Temsirolimus	-0.096	0.0473	-0.189241	-0.00118183	Pearson
Brd1835	-0.097	0.00706	-0.166736	-0.0265762	Pearson
N9-Isopropylolomoucine	-0.098	0.00705	-0.167725	-0.0267524	Pearson
Darinaparsin	-0.098	0.0423	-0.191636	-0.00344108	Pearson
Brd-K88742110	-0.099	0.00586	-0.167833	-0.0286205	Pearson

## Sheet: Venn intersects
TCGA	GDSC1	GDSC2	CTRP	HS_library	TCGA|GDSC2	TCGA|CTRP	TCGA|HS_library	GDSC1|GDSC2	GDSC1|CTRP	GDSC1|HS_library	GDSC2|CTRP	GDSC2|HS_library	CTRP|HS_library	TCGA|GDSC2|CTRP	TCGA|GDSC2|HS_library	TCGA|CTRP|HS_library	GDSC1|GDSC2|CTRP	GDSC1|GDSC2|HS_library	GDSC2|CTRP|HS_library	TCGA|GDSC1|GDSC2|HS_library	TCGA|GDSC1|CTRP|HS_library	TCGA|GDSC2|CTRP|HS_library	GDSC1|GDSC2|CTRP|HS_library	TCGA|GDSC1|GDSC2|CTRP|HS_library
Bevacizumab	ACY_1215	150412	153035	Celecoxib	Vinorelbine	Gemcitabine	Carboplatin	BMS_345541	Brivanib	Imatinib	Bosutinib	Tamoxifen	Bexarotene	Topotecan	Cyclophosphamide	Doxorubicin	Alisertib	Tretinoin	Bortezomib	Temozolomide	Etoposide	Paclitaxel	Vorinostat	Methotrexate
Irinotecan	AICA_Ribonucleotide	615590	1S-3R-Rsl-3	Colchicine			Cetuximab	BX795	Daporinad		Teniposide		Chlorambucil		Cisplatin	Sorafenib	AZD7762
Leucovorin	Amuvatinib	630600	3-Cl-Ahpc	Cyclosporine			Pemetrexed	I_BET_762	OSI_930		Axitinib		Decitabine			Docetaxel	BI_2536
Capecitabine	Ara_G	720427	Aa-Cocf3	Dactinomycin				KU_55933	PAC_1		JQ1		Dexamethasone				Crizotinib
Carmustine	AT_7519	729189	Abt-199	Deferasirox				Lenalidomide			Olaparib		Gefitinib				Entinostat
	AZ20	765771	Afatinib	Deferoxamine				MIM1			Pevonedistat		Sirolimus				Ruxolitinib
	BIX02189	ABT737	Alvocidib	Disulfiram				Navitoclax			Dacarbazine		Vincristine				Selumetinib
	BX_912	MK_1775	Apicidin	Enzalutamide				Nilotinib			Piperlongumine
	C_75	PFI_1	AT13387	Fluorouracil				NU7441			YK_4_279
	CGP_082996	LMB_AB1	Avicin_D	Hydrocortisone				PFI3			Serdemetan
	CP466722	Schweinfurthin_A	Avrainvillamide	Isotretinoin				Sepantronium_bromide			BIBR_1532
	CX_5461	VE_822	AZD1480	Letrozole				SL0101			CHIR_99021
	Cyclopamine	Veliparib	AZD7545	Mycophenolate				Tozasertib
	DMOG	SB216763	AZD8055	Mofetil				Vismodegib
	eEF2K_Inhibitor_A_484954	WEHI_539	Bafilomycin-A1	Prednisolone				Wee1_Inhibitor
	ETP_45835	GW441756	Barasertib	Progesterone				Refametinib
	Fedratinib	MIRA_1	Bardoxolone_Methyl	Ribavirin				Trametinib
	FEN1_3940	Leflunomide	Belinostat	Tocilizumab				PD0325901
	Flavopiridol	VE821	Bendamustine	Trastuzumab
	FS106	Nelarabine	Brd1812	Trovafloxacin
	FY069	GSK626616AC	Brd9647	Valproic_acid
	Genentech_Cpd_10	Venetoclax	Brd-A86708339	Vemurafenib
	GNF_2	EPZ004777	Brd-K01737880
	GSK1070916	I_BRD9	Brd-K13999467
	GSK319347A	GSK2256098C	Brd-K14844214
	GSK429286A	Motesanib	Brd-K26531177
	GSK690693	AZD5991	Brd-K30748066
	GW_2580	POMHEX	Brd-K34222889
	GW843682X	AMG_319	Brd-K35604418
	I_CBP112	RVX_208	Brd-K41597374
	IC_87114	CPI_637	Brd-K48334597
	Idelalisib	SGC_CBP30	Brd-K48477130
	JAK1_3715	ML323	Brd-K51490254
	JW_7_24_1	KRAS_(G12C)_Inhibitor_12	Brd-K55116708
	kb_NB_142_70	GSK2830371	Brd-K61166597
	KIN001_042	CZC24832	Brd-K66453893
	KIN001_236	GSK2276186C	Brd-K66532283
	KIN001_244	EPZ5676	Brd-K70511574
	KIN001_260	SGC0946	Brd-K80183349
	KIN001_270	LMB_AB2	Brd-K92856060
	Masitinib	GSK2830371A	Brd-K97651142
	MCT1_6447	PCI_34051	Cay10618
	N24798_49_A1	PRIMA_1MET	CCT036477
	NG_25	AZD6738	Cd-437
	NPK76_II_72_1	P22077	Ceranib-2
	NSC_207895	Zoledronate	Cerulenin
	NVP_BHG712	Wnt_C59	Chm-1
	OSI_027	ZM447439	Ciclopirox
	Parthenolide	MK_8776	Cil41
	PHA_793887	alpha_lipoic_acid	Cil56
	Phenformin	UMI_77	Cil70
	PI_103	Ribociclib	Clofarabine
	PIK_93	UNC0638	Col-3
	Pyrimethamine	VTP_A	Compound_23_Citrate
	QL_X_138	ascorbate_(vitamin_C)	Compound_7D-Cis
	QL_XI_92	GSK343	Cr-1-31B
	QL_XII_47	AZ960	Curcumin
	QL_XII_61	GDC0810	Cyanoquinoline_11
	QS11	Fludarabine	Cytarabine_Hydrochloride
	Quizartinib	AGI_6780	Dinaciclib
	Rapamycin	LMB_AB3	Elocalcitol
	RU_SKI_43	Avagacestat	Epigallocatechin-3-Monogallate
	Salubrinal	Rucaparib	Erastin
	Selisistat	GSK1904529A	Erlotinib
	Sphingosine_Kinase_1_Inhibitor_II	Picolinici_acid	Etp-46464
	STF_62247	N29087_69_1	Fluvastatin
	Sunitinib	A_366	Fqi-1
	T0901317	PAK_5339	Fqi-2
	TAK_715	N27922_53_1	Gmx-1778
	THZ_1_87	GSK2578215A	Gossypol
	THZ_2_102_1	WIKI4	Gsk-3_Inhibitor_Ix
	THZ_2_49	LGK974	Gsk461364
	THZ_2_98_01	Remodelin	Gsk525762A
	Tivozanib	N25720_51_A1	Gsk-J4
	TL_1_85	MN_64	Gw-405833
	TL_2_105	OTX015	Gw-843682X
	TPCA_1	Bromosporine	Hbx-41108
	Tubastatin_A	CT7033_2	I-Bet151
	UNC1215	5_azacytidine	Indisulam
	Venotoclax	JNK_Inhibitor_VIII	Isoevodiamine
	VNLG/124	CCT007093	Isoliquiritigenin
	VX_702	ICL_SIRT078	Isox
	WZ3105	Sabutoclax	Ki8751
	XMD11_50	BDILV000379a	Ko-143
	XMD13_2	GSK_LSD1_2HCl_	Kpt185
	XMD14_99	Mitoxantrone	Ku-55933
	XMD15_27	BDF00022089a	Ku-60019
	XMD8_85	ULK1_4989	Kw-2449
	Y_39983	IWP_2	Kx2-391
	YM201636	N30652_18_1	Lapatinib
	Zibotentan	RO_3306	Lbh-589
	ZSTK474	AGI_5198	Le-135
	Tanespimycin	Elesclomol	Leptomycin_B
	AZD8931	Niraparib	Linifanib
	(5Z)-7-Oxozeaenol	Linsitinib	Lovastatin
		Telomerase_Inhibitor_IX	Lrrk2-In-1
		GSK3337463A	Ly-2183240
		GSK2801	Manumycin_A
		AZD4547	Marinopyrrole_A
		XAV939	Mdivi-1
		EHT_1864	Merck60
		GSK_LSD1	Methylstat
		AZD5438	Mg-132
		Elephantin	Mgcd-265
		Gallibiscoquinazole	Mitomycin
		IRAK4_4710	Mk-1775
		Dasatinib	Ml031
		Lestaurtinib	Ml162
		Entospletinib	Ml210
		Mirin	Ml239
		LMP744	Ml311
		IOX2	Ml320
		BDOCA000347a	Mln2238
		Sinularin	Momelotinib
		UNC0379	Mst-312
		CDK9_5038	Nakiterpiosin
		PBD_288	Narciclasine
		HKMTI_1_005	Necrostatin-1
		Podophyllotoxin_bromide	Necrosulfonamide
		AZD5153	Neopeltolide
		GSK269962A	Neuronal_Differentiation_Inducer_Iii
		Bicalutamide	Niclosamide
		CCT_018159	Nsc_74859
		PF-4708671	Nsc19630
		AZD6482	Nsc23766
		SCH772984	Nsc48300
		ERK_6604	Nsc632839
			Nsc95397
			Nvp-231
			Nvp-Bez235
			Obatoclax
			Oligomycin_A
			Omacetaxine_Mepesuccinate
			Parbendazole
			Pazopanib
			Pd
			Pf-184
			Pf-3758309
			Pf-573228
			Pf-750
			Pha-793887
			Phloretin
			Pifithrin-Mu
			Pl-Di
			Prima-1
			Prima-1-Met
			Px-12
			Qw-Bi-011
			R428
			Rg-108
			Rigosertib
			Sb-225002
			Sb-743921
			Sch-79797
			Sid_26681509
			Skepinone-L
			Ski-Ii
			Smer-3
			Sn-38
			Snx-2112
			Sotrastaurin
			Sr8278
			Sr-Ii-138A
			Stemregenin_1
			Stf-31
			Su11274
			Tacedinaline
			Tacrolimus
			Tg-101348
			Tigecycline
			Tipifarnib-P2
			Tivantinib
			Tosedostat
			Tpca-1
			Triazolothiadiazine
			Triptolide
			Tw-37
			Vaf-347
			Valdecoxib
			Vandetanib
			Ver-155008
			Vx-680
			Wp1130
			YM_155
			Zebularine

## Sheet: All drugs
Unique drugs
Etoposide
Carboplatin
Cyclophosphamide
Gemcitabine
Doxorubicin
Bevacizumab
Cisplatin
Sorafenib
Cetuximab
Paclitaxel
Vinorelbine
Topotecan
Irinotecan
Docetaxel
Leucovorin
Pemetrexed
Methotrexate
Capecitabine
Temozolomide
Carmustine
Acy_1215
Aica_Ribonucleotide
Alisertib
Amuvatinib
Ara_G
At_7519
Az20
Azd7762
Bi_2536
Bix02189
Bms_345541
Brivanib
Bx_912
Bx795
C_75
Cgp_082996
Cp466722
Crizotinib
Cx_5461
Cyclopamine
Daporinad
Dmog
Eef2K_Inhibitor_A_484954
Entinostat
Etp_45835
Fedratinib
Fen1_3940
Flavopiridol
Fs106
Fy069
Genentech_Cpd_10
Gnf_2
Gsk1070916
Gsk319347A
Gsk429286A
Gsk690693
Gw_2580
Gw843682X
I_Bet_762
I_Cbp112
Ic_87114
Idelalisib
Imatinib
Jak1_3715
Jw_7_24_1
Kb_Nb_142_70
Kin001_042
Kin001_236
Kin001_244
Kin001_260
Kin001_270
Ku_55933
Lenalidomide
Masitinib
Mct1_6447
Mim1
N24798_49_A1
Navitoclax
Ng_25
Nilotinib
Npk76_Ii_72_1
Nsc_207895
Nu7441
Nvp_Bhg712
Osi_027
Osi_930
Pac_1
Parthenolide
Pfi3
Pha_793887
Phenformin
Pi_103
Pik_93
Pyrimethamine
Ql_X_138
Ql_Xi_92
Ql_Xii_47
Ql_Xii_61
Qs11
Quizartinib
Rapamycin
Ru_Ski_43
Ruxolitinib
Salubrinal
Selisistat
Sepantronium_Bromide
Sl0101
Sphingosine_Kinase_1_Inhibitor_Ii
Stf_62247
Sunitinib
T0901317
Tak_715
Thz_1_87
Thz_2_102_1
Thz_2_49
Thz_2_98_01
Tivozanib
Tl_1_85
Tl_2_105
Tozasertib
Tpca_1
Tretinoin
Tubastatin_A
Unc1215
Venotoclax
Vismodegib
Vnlg/124
Vorinostat
Vx_702
Wee1_Inhibitor
Wz3105
Xmd11_50
Xmd13_2
Xmd14_99
Xmd15_27
Xmd8_85
Y_39983
Ym201636
Zibotentan
Zstk474
Refametinib
Selumetinib
Trametinib
Pd0325901
Tanespimycin
Azd8931
(5Z)-7-Oxozeaenol
Abt737
Mk_1775
Pfi_1
Lmb_Ab1
Schweinfurthin_A
Ve_822
Veliparib
Sb216763
Wehi_539
Gw441756
Mira_1
Leflunomide
Ve821
Nelarabine
Gsk626616Ac
Venetoclax
Epz004777
Bosutinib
I_Brd9
Gsk2256098C
Motesanib
Azd5991
Pomhex
Amg_319
Rvx_208
Cpi_637
Sgc_Cbp30
Ml323
Kras_(G12C)_Inhibitor_12
Gsk2830371
Czc24832
Gsk2276186C
Epz5676
Sgc0946
Lmb_Ab2
Gsk2830371A
Pci_34051
Prima_1Met
Azd6738
P22077
Zoledronate
Wnt_C59
Teniposide
Axitinib
Zm447439
Mk_8776
Alpha_Lipoic_Acid
Umi_77
Jq1
Tamoxifen
Olaparib
Ribociclib
Unc0638
Vtp_A
Ascorbate_(Vitamin_C)
Gsk343
Az960
Gdc0810
Pevonedistat
Fludarabine
Agi_6780
Lmb_Ab3
Avagacestat
Rucaparib
630600
729189
Dacarbazine
Gsk1904529A
Picolinici_Acid
N29087_69_1
A_366
Pak_5339
N27922_53_1
Gsk2578215A
Wiki4
Lgk974
Remodelin
720427
Piperlongumine
N25720_51_A1
Mn_64
Otx015
Bromosporine
Ct7033_2
5_Azacytidine
Jnk_Inhibitor_Viii
Bortezomib
Cct007093
Icl_Sirt078
Sabutoclax
Bdilv000379A
Gsk_Lsd1_2Hcl_
Mitoxantrone
Bdf00022089A
Ulk1_4989
Iwp_2
N30652_18_1
Ro_3306
Agi_5198
Elesclomol
Yk_4_279
Niraparib
Serdemetan
Linsitinib
Telomerase_Inhibitor_Ix
Gsk3337463A
Bibr_1532
Gsk2801
Azd4547
Xav939
Eht_1864
Gsk_Lsd1
Azd5438
Elephantin
Gallibiscoquinazole
Irak4_4710
Dasatinib
Lestaurtinib
Entospletinib
765771
Mirin
Lmp744
Iox2
Chir_99021
Bdoca000347A
Sinularin
615590
Unc0379
Cdk9_5038
Pbd_288
Hkmti_1_005
Podophyllotoxin_Bromide
150412
Azd5153
Gsk269962A
Bicalutamide
Cct_018159
Pf-4708671
Azd6482
Sch772984
Erk_6604
1S-3R-Rsl-3
3-Cl-Ahpc
Aa-Cocf3
Abt-199
Afatinib
Alvocidib
Apicidin
At13387
Avicin_D
Avrainvillamide
Azd1480
Azd7545
Azd8055
Bafilomycin-A1
Barasertib
Bardoxolone_Methyl
Belinostat
Bendamustine
Bexarotene
Brd1812
Brd9647
Brd-A86708339
Brd-K01737880
Brd-K13999467
Brd-K14844214
Brd-K26531177
Brd-K30748066
Brd-K34222889
Brd-K35604418
Brd-K41597374
Brd-K48334597
Brd-K48477130
Brd-K51490254
Brd-K55116708
Brd-K61166597
Brd-K66453893
Brd-K66532283
Brd-K70511574
Brd-K80183349
Brd-K92856060
Brd-K97651142
Cay10618
Cct036477
Cd-437
Ceranib-2
Cerulenin
Chlorambucil
Chm-1
Ciclopirox
Cil41
Cil56
Cil70
Clofarabine
Col-3
Compound_23_Citrate
Compound_7D-Cis
Cr-1-31B
Curcumin
Cyanoquinoline_11
Cytarabine_Hydrochloride
Decitabine
Dexamethasone
Dinaciclib
Elocalcitol
Epigallocatechin-3-Monogallate
Erastin
Erlotinib
Etp-46464
Fluvastatin
Fqi-1
Fqi-2
Gefitinib
Gmx-1778
Gossypol
Gsk-3_Inhibitor_Ix
Gsk461364
Gsk525762A
Gsk-J4
Gw-405833
Gw-843682X
Hbx-41108
I-Bet151
Indisulam
Isoevodiamine
Isoliquiritigenin
Isox
Ki8751
Ko-143
Kpt185
Ku-55933
Ku-60019
Kw-2449
Kx2-391
Lapatinib
Lbh-589
Le-135
Leptomycin_B
Linifanib
Lovastatin
Lrrk2-In-1
Ly-2183240
Manumycin_A
Marinopyrrole_A
Mdivi-1
Merck60
Methylstat
Mg-132
Mgcd-265
Mitomycin
Mk-1775
Ml031
Ml162
Ml210
Ml239
Ml311
Ml320
Mln2238
Momelotinib
Mst-312
Nakiterpiosin
Narciclasine
Necrostatin-1
Necrosulfonamide
Neopeltolide
Neuronal_Differentiation_Inducer_Iii
Niclosamide
Nsc_74859
Nsc19630
Nsc23766
Nsc48300
Nsc632839
Nsc95397
Nvp-231
Nvp-Bez235
Obatoclax
Oligomycin_A
Omacetaxine_Mepesuccinate
Parbendazole
Pazopanib
Pd_153035
Pf-184
Pf-3758309
Pf-573228
Pf-750
Pha-793887
Phloretin
Pifithrin-Mu
Pl-Di
Prima-1
Prima-1-Met
Px-12
Qw-Bi-011
R428
Rg-108
Rigosertib
Sb-225002
Sb-743921
Sch-79797
Sid_26681509
Sirolimus
Skepinone-L
Ski-Ii
Smer-3
Sn-38
Snx-2112
Sotrastaurin
Sr8278
Sr-Ii-138A
Stemregenin_1
Stf-31
Su11274
Tacedinaline
Tacrolimus
Tg-101348
Tigecycline
Tipifarnib-P2
Tivantinib
Tosedostat
Tpca-1
Triazolothiadiazine
Triptolide
Tw-37
Vaf-347
Valdecoxib
Vandetanib
Ver-155008
Vincristine
Vx-680
Wp1130
Ym_155
Zebularine
Celecoxib
Colchicine
Cyclosporine
Dactinomycin
Deferasirox
Deferoxamine
Disulfiram
Enzalutamide
Fluorouracil
Hydrocortisone
Isotretinoin
Letrozole
Mycophenolate
Mofetil
Prednisolone
Progesterone
Ribavirin
Tocilizumab
Trastuzumab
Trovafloxacin
Valproic_Acid
Vemurafenib
