# Supplementary material for: Expression of the checkpoint kinase BUB1 is a predictor of response to cancer therapies
Source: Sci Rep. 2024 Feb 23;14:4461. doi: 10.1038/s41598-024-55080-y (PMC10891059; doi:10.1038/s41598-024-55080-y)
Supplement: Supplementary file 5 — Supplementary Information 5. [file 41598_2024_55080_MOESM5_ESM.xlsx]

## Sheet: Top drugs (all) - mechanism
Drug name	Mechanism / Target
3-Cl-Ahpc	NR0B2
ABT737	BCL2, BCL-XL, BCL-W, BCL-B, BFL1
Ara_G	Antimetabolite
AZD7762	Cdk1, Cdk2
Bevacizumab	VEGF
Bexarotene	RXRα, RXRβ, RXRγ
Bi-2536	PLK1
BIX02189	MEK5, ERK5
Bortezomib	Proteasome
Capecitabine	DNA synthesis inhibitor
Carboplatin	DNA alkylating agent
Carmustine	Crosslink DNA
Cd-437	RARG
Celecoxib	COX2
Cetuximab	EGFR
Chlorambucil	DNA alkylating agent
Cisplatin	Crosslink DNA
Clofarabine	Inducer of DNA damage
Col-3	Analog of tetracycline
Colchicine	Tubulin
Cyclophosphamide	Crosslink DNA
Cyclosporine	IL-2
Cytarabine_Hydrochloride	Inducer of DNA damage
Dactinomycin	RNA polymerase
Decitabine	DNMT1
Deferasirox	Iron chelator
Deferoxamine	Iron chelator
Dexamethasone	GR
Disulfiram	ALDH1A1
Docetaxel	Microtubulin
Doxorubicin	TOP2A
Enzalutamide	AR
Etoposide	TOP2A
ETP_45835	MNK1, MNK2
Fluorouracil	Antimetabolite
Gefitinib	EGFR
Gemcitabine	CMPK1, RRM1, TYMS
Gsk461364	PLK1
GW441756	NTRK1
Hydrocortisone	GR
Imatinib	ABL, KIT, PDGFR
Irinotecan	TOP1
Isotretinoin	RAR
KIN001_236	HDAC6, HDAC10
KIN001_260	Cdc7
KIN001_270	Cdk9
KU-55933	ATM
Leflunomide	Pyrimidine synthesis inhibitor
Lenalidomide	CRBN
Letrozole	CYP19A1
Leucovorin	5FdUMP
LMB_AB1	ADRA1A, ADRB1
Manumycin_A	FNTA, FNTB
Methotrexate	DHFR
MIRA-1	TP53
MK-1775	WEE1, PLK1
Mycophenolate_Mofetil	IMPDH
N24798_49_A1	JMJ
Navitoclax	BCL2, BCL-XL, BCL-W
NPK76_II_72_1	Plk3
NSC_207895	MDM4
Paclitaxel	Microtubule
PD0325901	MEK1, MEK2
Pemetrexed	TYMS
Pevonedistat	NAE1
PFI-1	BRD4
Prednisolone	GR
Progesterone	PR
QL_XI_92	DDR1
Refametinib	MEK1, MEK2
Ribavirin	IMPDH
SB216763	GSK3A, GSK3B
Selumetinib	MEK1, MEK2
Sirolimus	MTORC1
Sorafenib	PDGFR, KIT, VEGFR, RAF
STF_62247	Autophagy inducer
Tamoxifen	ESR1
Temozolomide	DNA alkylating agent
Teniposide	TOP2A, TOP2B
Tivozanib	VEGFR1, VEGFR2, VEGFR3, PDGFR, KIT
Tocilizumab	IL6
Topotecan	TOP1
Trametinib	MEK1, MEK2
Trastuzumab	HER2
Tretinoin	RA
Triazolothiadiazine	PDE4A, PDE4B, PDE4D
Trovafloxacin	DNA gyrase, TopoIV
Valproic acid	Na+ channels
VE821	ATR
VE-822	ATR
Veliparib	PARP1, PARP2
Vemurafenib	B-RAF, KIT, RET
Vincristine	Inhibitor of microtubule assembly
Vinorelbine	Microtubule
Vorinostat	HDAC inhibitor Class I, IIa, IIb, IV
WEHI-539	BCL-XL
Ym-155	BIRC5
Zibotentan	EDNRA
